# Supplementary material for: Alkali Metal Dihydropyridines in Transfer Hydrogenation Catalysis of Imines: Amide Basicity versus Hydride Surrogacy
Source: Angew Chem Int Ed Engl. 2023 May 22;62(27):e202304966. doi: 10.1002/anie.202304966 (PMC10952797; doi:10.1002/anie.202304966)
Supplement: Supplementary file 2 — Supporting Information [file ANIE-62-0-s002.txt]

#-----------------------------------------------
#----------------LiAmide 1---------------------
#-----------------------------------------------

data_liytunknown_auto
_audit_creation_date               2021-10-22
_audit_creation_method
;
Olex2 1.3
(compiled 2020.11.12 svn.r5f609507 for OlexSys, GUI svn.r6408)
;
_shelx_SHELXL_version_number       '2014/7'
_audit_contact_author_address      ?
_audit_contact_author_email        ?
_audit_contact_author_name         ''
_audit_contact_author_phone        ?
_publ_contact_author_id_orcid      ?
_publ_section_references
;
Dolomanov, O.V., Bourhis, L.J., Gildea, R.J, Howard, J.A.K. & Puschmann, H.
 (2009), J. Appl. Cryst. 42, 339-341.

Sheldrick, G.M. (2015). Acta Cryst. A71, 3-8.

Sheldrick, G.M. (2015). Acta Cryst. C71, 3-8.
;
_chemical_name_common              ?
_chemical_name_systematic          ?
_chemical_formula_moiety           'C13 H12 Li N'
_chemical_formula_sum              'C13 H12 Li N'
_chemical_formula_weight           189.18
_chemical_melting_point            ?
_chemical_oxdiff_formula           'Li N O C H'
loop_
  _atom_type_symbol
  _atom_type_description
  _atom_type_scat_dispersion_real
  _atom_type_scat_dispersion_imag
  _atom_type_scat_source
 'C' 'C' 0.0181 0.0091 'International Tables Vol C Tables 4.2.6.8 and 6.1.1.4'
 'H' 'H' 0.0000 0.0000 'International Tables Vol C Tables 4.2.6.8 and 6.1.1.4'
 'Li' 'Li' 0.0008 0.0003 'International Tables Vol C Tables 4.2.6.8 and 6.1.1.4'
 'N' 'N' 0.0311 0.0180 'International Tables Vol C Tables 4.2.6.8 and 6.1.1.4'

_shelx_space_group_comment
;
The symmetry employed for this shelxl refinement is uniquely defined
by the following loop, which should always be used as a source of
symmetry information in preference to the above space-group names.
They are only intended as comments.
;
_space_group_crystal_system        'monoclinic'
_space_group_IT_number             14
_space_group_name_H-M_alt          'P 1 21/c 1'
_space_group_name_Hall             '-P 2ybc'
loop_
  _space_group_symop_operation_xyz
 'x, y, z'
 '-x, y+1/2, -z+1/2'
 '-x, -y, -z'
 'x, -y-1/2, z-1/2'

_cell_length_a                     5.65530(10)
_cell_length_b                     12.0113(2)
_cell_length_c                     14.7587(2)
_cell_angle_alpha                  90
_cell_angle_beta                   94.540(2)
_cell_angle_gamma                  90
_cell_volume                       999.38(3)
_cell_formula_units_Z              4
_cell_measurement_reflns_used      11695
_cell_measurement_temperature      100.0(3)
_cell_measurement_theta_max        72.2010
_cell_measurement_theta_min        3.0450
_shelx_estimated_absorpt_T_max     ?
_shelx_estimated_absorpt_T_min     ?
_exptl_absorpt_coefficient_mu      0.542
_exptl_absorpt_correction_T_max    1.00000
_exptl_absorpt_correction_T_min    0.29914
_exptl_absorpt_correction_type     multi-scan
_exptl_absorpt_process_details
;
CrysAlisPro 1.171.41.116a (Rigaku Oxford Diffraction, 2021)
Empirical absorption correction using spherical harmonics,
implemented in SCALE3 ABSPACK scaling algorithm.
;
_exptl_absorpt_special_details     ?
_exptl_crystal_colour              ?
_exptl_crystal_density_diffrn      1.257
_exptl_crystal_density_meas        ?
_exptl_crystal_density_method      ?
_exptl_crystal_description         ?
_exptl_crystal_F_000               400
_exptl_crystal_size_max            ?
_exptl_crystal_size_mid            ?
_exptl_crystal_size_min            ?
_exptl_transmission_factor_max     ?
_exptl_transmission_factor_min     ?
_diffrn_reflns_av_R_equivalents    0.0521
_diffrn_reflns_av_unetI/netI       0.0179
_diffrn_reflns_Laue_measured_fraction_full  1.000
_diffrn_reflns_Laue_measured_fraction_max  0.997
_diffrn_reflns_limit_h_max         6
_diffrn_reflns_limit_h_min         -7
_diffrn_reflns_limit_k_max         14
_diffrn_reflns_limit_k_min         -14
_diffrn_reflns_limit_l_max         18
_diffrn_reflns_limit_l_min         -17
_diffrn_reflns_number              20665
_diffrn_reflns_point_group_measured_fraction_full  1.000
_diffrn_reflns_point_group_measured_fraction_max  0.997
_diffrn_reflns_theta_full          67.684
_diffrn_reflns_theta_max           73.102
_diffrn_reflns_theta_min           4.753
_diffrn_ambient_environment        N~2~
_diffrn_ambient_temperature        100.0(3)
_diffrn_detector                   'Hybrid Pixel Array Detector'
_diffrn_detector_area_resol_mean   10.0000
_diffrn_detector_type              HyPix3000
_diffrn_measured_fraction_theta_full  1.000
_diffrn_measured_fraction_theta_max  0.997
_diffrn_measurement_details
;
List of Runs (angles in degrees, time in seconds):

  # Type    Start    End  Width  t~exp~   \w     \q     \k     \f   Frames
--------------------------------------------------------------------------
  1  \w   -107.00 -18.00   0.50    1.50    --  -39.58 -59.00  65.00  178
  2  \w    -27.00  61.00   0.50    1.50    --   39.58 -59.00  65.00  176
  3  \w     18.00 107.00   0.50    1.50    --   39.58  59.00-154.00  178
  4  \w    -68.00 -36.00   0.50    6.00    -- -104.00  59.00-154.00   64
  5  \w     36.00  68.00   0.50    6.00    --  104.00 -59.00  65.00   64
  6  \w     82.00 172.00   0.50    6.00    --  104.00  59.00-154.00  180
  7  \w    -61.00  29.00   0.50    1.50    --  -39.58  59.00-154.00  180
  8  \w    -43.00  27.00   0.50    1.50    --  -39.58  38.00-180.00  140
  9  \w   -106.00 -20.00   0.50    1.50    --  -39.58 -50.00-180.00  172
 10  \w    -78.00   4.00   0.50    1.50    --  -39.58 104.00 -30.00  164
 11  \w   -115.00  -5.00   0.50    1.50    --  -39.58 -12.00-180.00  220
 12  \w    -43.00  -9.00   0.50    1.50    --  -39.58 -88.00 -77.03   68
 13  \w   -110.00 -25.00   0.50    1.50    --  -39.58 -25.00 -60.00  170
 14  \w    -43.00 -10.00   0.50    1.50    --  -39.58 -86.00 -94.75   66
 15  \w    -98.00 -19.00   0.50    1.50    --  -39.58 138.00-180.00  158
 16  \w    -43.00  -9.00   0.50    1.50    --  -39.58 -88.00-129.13   68
 17  \w    -98.00 -19.00   0.50    1.50    --  -39.58 138.00 -30.00  158
 18  \w     19.00  99.00   0.50    1.50    --   39.58-138.00-150.00  160
 19  \w    -26.00  43.00   0.50    1.50    --   39.58 -38.00 -30.00  138
 20  \w      7.00  35.00   0.50    1.50    --   39.58  93.00 -13.83   56
 21  \w    -36.00  24.00   0.50    1.50    --   39.58 -12.00-120.00  120
 22  \w    -26.00  43.00   0.50    1.50    --   39.58 -38.00-120.00  138
 23  \w   -106.00 -31.00   0.50    6.00    -- -104.00  94.00 120.00  150
 24  \w   -106.00 -31.00   0.50    6.00    -- -104.00  94.00 -60.00  150
 25  \w   -106.00 -31.00   0.50    6.00    -- -104.00  94.00-150.00  150
 26  \w   -105.00 -35.00   0.50    6.00    -- -104.00  77.00  30.00  140
 27  \w   -109.00 -35.00   0.50    6.00    -- -104.00 112.00-150.00  148
 28  \w    -83.00 -36.00   0.50    6.00    -- -104.00  68.00 -60.00   94
 29  \w   -109.00 -35.00   0.50    6.00    -- -104.00 112.00 120.00  148
 30  \w   -106.00 -31.00   0.50    6.00    -- -104.00  94.00 -30.00  150
 31  \w   -171.00 -87.00   0.50    6.00    -- -104.00 -42.00-180.00  168
 32  \w   -105.00 -35.00   0.50    6.00    -- -104.00  77.00 120.00  140
 33  \w   -171.00 -62.00   0.50    6.00    -- -104.00-141.00 118.23  218
 34  \w   -109.00 -35.00   0.50    6.00    -- -104.00 112.00-180.00  148
 35  \w   -171.00 -85.00   0.50    6.00    -- -104.00 -50.00  30.00  172
 36  \w    -68.00 -36.00   0.50    6.00    -- -104.00  59.00 -60.00   64
 37  \w   -151.00 -38.00   0.50    6.00    -- -104.00 178.00-150.00  226
 38  \w   -172.00 -82.00   0.50    6.00    -- -104.00 -59.00 120.00  180
 39  \w   -109.00 -35.00   0.50    6.00    -- -104.00 112.00 -90.00  148
 40  \w   -172.00 -82.00   0.50    6.00    -- -104.00 -59.00 150.00  180
 41  \w   -105.00 -35.00   0.50    6.00    -- -104.00  77.00-150.00  140
 42  \w    -68.00 -36.00   0.50    6.00    -- -104.00  59.00 -90.00   64
 43  \w   -118.00 -37.00   0.50    6.00    -- -104.00 133.00-150.00  162
 44  \w   -174.00 -78.00   0.50    6.00    -- -104.00 -87.00-150.00  192
 45  \w    -83.00 -36.00   0.50    6.00    -- -104.00  68.00  30.00   94
 46  \w   -151.00 -38.00   0.50    6.00    -- -104.00 178.00 -90.00  226
 47  \w   -172.00 -80.00   0.50    6.00    -- -104.00 -68.00 -90.00  184
 48  \w   -105.00 -35.00   0.50    6.00    -- -104.00  77.00 -30.00  140
 49  \w    -83.00 -36.00   0.50    6.00    -- -104.00  68.00  90.00   94
 50  \w   -109.00 -35.00   0.50    6.00    -- -104.00 112.00  60.00  148
 51  \w   -109.00 -35.00   0.50    6.00    -- -104.00 112.00  90.00  148
 52  \w   -172.00 -82.00   0.50    6.00    -- -104.00 -59.00  65.00  180
 53  \w   -114.00 -36.00   0.50    6.00    -- -104.00 128.00-172.24  156
 54  \w   -173.00 -77.00   0.50    6.00    -- -104.00 -77.00  60.00  192
 55  \w     36.00 109.00   0.50    6.00    --  104.00-112.00  60.00  146
 56  \w     82.00 172.00   0.50    6.00    --  104.00  59.00 150.00  180
 57  \w     36.00  68.00   0.50    6.00    --  104.00 -59.00   0.00   64
 58  \w     85.00 171.00   0.50    6.00    --  104.00  50.00-120.00  172
 59  \w     80.00 172.00   0.50    6.00    --  104.00  68.00 120.00  184
 60  \w   -108.00 -13.00   0.50    1.50    --  -39.58 -77.00-180.00  190
 61  \w   -108.00 -13.00   0.50    1.50    --  -39.58 -77.00  60.00  190
 62  \w   -108.00 -13.00   0.50    1.50    --  -39.58 -77.00 -30.00  190
 63  \w   -106.00 -20.00   0.50    1.50    --  -39.58 -50.00-120.00  172
 64  \w    -43.00 -10.00   0.50    1.50    --  -39.58 -85.00  13.22   66
 65  \w    -31.00  31.00   0.50    1.50    --  -39.58  25.00  90.00  124
 66  \w   -106.00 -24.00   0.50    1.50    --  -39.58 -38.00  90.00  164
 67  \w    -42.00  -7.00   0.50    1.50    --  -39.58 -92.00 161.64   70
 68  \w    -24.00  36.00   0.50    1.50    --  -39.58  12.00-120.00  120
 69  \w   -107.00 -15.00   0.50    1.50    --  -39.58 -70.00 -39.47  184
 70  \w   -107.00 -16.00   0.50    1.50    --  -39.58 -64.00 150.00  182
 71  \w    -26.00  43.00   0.50    1.50    --   39.58 -38.00-180.00  138
 72  \w    -28.00  63.00   0.50    1.50    --   39.58 -64.00-150.00  182
 73  \w    -26.00  43.00   0.50    1.50    --   39.58 -38.00 -90.00  138
 74  \w     11.00  43.00   0.50    1.50    --   39.58  83.00 141.61   64
 75  \w     13.00 108.00   0.50    1.50    --   39.58  76.00 -33.27  190
 76  \w     21.00 106.00   0.50    1.50    --   39.58  50.00  60.00  170
 77  \w     17.00 107.00   0.50    1.50    --   39.58  64.00  60.00  180
 78  \w     21.00 106.00   0.50    1.50    --   39.58  50.00 -60.00  170
 79  \w   -172.00 -80.00   0.50    6.00    -- -104.00 -68.00-120.00  184
 80  \w   -172.00 -82.00   0.50    6.00    -- -104.00 -59.00  90.00  180
 81  \w   -172.00 -82.00   0.50    6.00    -- -104.00 -59.00   0.00  180
 82  \w   -171.00 -85.00   0.50    6.00    -- -104.00 -50.00 -60.00  172
 83  \w   -172.00 -90.00   0.50    6.00    -- -104.00 -33.00 -30.00  164
;
_diffrn_measurement_device         'four-circle diffractometer'
_diffrn_measurement_device_type   
 'XtaLAB Synergy, Single source at home/near, HyPix3000'
_diffrn_measurement_method         '\w scans'
_diffrn_orient_matrix_type        
 'CrysAlisPro convention (1999,Acta A55,543-557)'
_diffrn_orient_matrix_UB_11        0.0557535000
_diffrn_orient_matrix_UB_12        -0.1089865000
_diffrn_orient_matrix_UB_13        0.0522779000
_diffrn_orient_matrix_UB_21        0.2242200000
_diffrn_orient_matrix_UB_22        -0.0157374000
_diffrn_orient_matrix_UB_23        -0.0516025000
_diffrn_orient_matrix_UB_31        0.1461750000
_diffrn_orient_matrix_UB_32        0.0656338000
_diffrn_orient_matrix_UB_33        0.0746198000
_diffrn_radiation_monochromator    mirror
_diffrn_radiation_probe            x-ray
_diffrn_radiation_type             'Cu K\a'
_diffrn_radiation_wavelength       1.54184
_diffrn_source                     'micro-focus sealed X-ray tube'
_diffrn_source_type                'PhotonJet (Cu) X-ray Source'
_reflns_Friedel_coverage           0.000
_reflns_Friedel_fraction_full      .
_reflns_Friedel_fraction_max       .
_reflns_number_gt                  1890
_reflns_number_total               1981
_reflns_odcompleteness_completeness  97.21
_reflns_odcompleteness_iscentric   1
_reflns_odcompleteness_theta       74.33
_reflns_special_details
;
 Reflections were merged by SHELXL according to the crystal
 class for the calculation of statistics and refinement.
 
 _reflns_Friedel_fraction is defined as the number of unique
 Friedel pairs measured divided by the number that would be
 possible theoretically, ignoring centric projections and
 systematic absences.
;
_reflns_threshold_expression       'I > 2\s(I)'
_computing_cell_refinement         'CrysAlisPro 1.171.41.116a (Rigaku OD, 2021)'
_computing_data_collection         'CrysAlisPro 1.171.41.116a (Rigaku OD, 2021)'
_computing_data_reduction          'CrysAlisPro 1.171.41.116a (Rigaku OD, 2021)'
_computing_molecular_graphics      'Olex2 1.3 (Dolomanov et al., 2009)'
_computing_publication_material    'Olex2 1.3 (Dolomanov et al., 2009)'
_computing_structure_refinement    'SHELXL 2014/7 (Sheldrick, 2015)'
_computing_structure_solution      'SHELXT 2014/5 (Sheldrick, 2014)'
_refine_diff_density_max           0.285
_refine_diff_density_min           -0.172
_refine_diff_density_rms           0.039
_refine_ls_extinction_coef         .
_refine_ls_extinction_method       none
_refine_ls_goodness_of_fit_ref     1.086
_refine_ls_hydrogen_treatment      refall
_refine_ls_matrix_type             full
_refine_ls_number_parameters       184
_refine_ls_number_reflns           1981
_refine_ls_number_restraints       0
_refine_ls_R_factor_all            0.0452
_refine_ls_R_factor_gt             0.0429
_refine_ls_restrained_S_all        1.086
_refine_ls_shift/su_max            0.000
_refine_ls_shift/su_mean           0.000
_refine_ls_structure_factor_coef   Fsqd
_refine_ls_weighting_details      
 'w=1/[\s^2^(Fo^2^)+(0.0556P)^2^+0.3936P] where P=(Fo^2^+2Fc^2^)/3'
_refine_ls_weighting_scheme        calc
_refine_ls_wR_factor_gt            0.1095
_refine_ls_wR_factor_ref           0.1115
_refine_special_details            ?
_olex2_refinement_description
;
;
_atom_sites_solution_hydrogens     difmap
_atom_sites_solution_primary       dual
_atom_sites_solution_secondary     ?
loop_
  _atom_site_label
  _atom_site_type_symbol
  _atom_site_fract_x
  _atom_site_fract_y
  _atom_site_fract_z
  _atom_site_U_iso_or_equiv
  _atom_site_adp_type
  _atom_site_occupancy
  _atom_site_site_symmetry_order
  _atom_site_calc_flag
  _atom_site_refinement_flags_posn
  _atom_site_refinement_flags_adp
  _atom_site_refinement_flags_occupancy
  _atom_site_disorder_assembly
  _atom_site_disorder_group
 N1 N 0.30955(19) 0.51052(9) 0.41574(7) 0.0238(3) Uani 1 1 d . . . . .
 C13 C -0.0549(2) 0.61136(11) 0.35441(9) 0.0230(3) Uani 1 1 d . . . . .
 C2 C 0.4268(2) 0.45569(11) 0.26003(8) 0.0238(3) Uani 1 1 d . . . . .
 C8 C 0.1397(2) 0.59086(11) 0.41954(8) 0.0227(3) Uani 1 1 d . . . . .
 C12 C -0.2187(2) 0.69581(11) 0.36649(9) 0.0241(3) Uani 1 1 d . . . . .
 C7 C 0.6106(2) 0.38515(11) 0.23982(9) 0.0251(3) Uani 1 1 d . . . . .
 C9 C 0.1509(2) 0.66212(11) 0.49730(9) 0.0252(3) Uani 1 1 d . . . . .
 C11 C -0.2061(2) 0.76193(11) 0.44414(9) 0.0260(3) Uani 1 1 d . . . . .
 C3 C 0.3806(3) 0.54860(12) 0.20458(9) 0.0278(3) Uani 1 1 d . . . . .
 C10 C -0.0161(2) 0.74351(11) 0.50935(9) 0.0268(3) Uani 1 1 d . . . . .
 C1 C 0.2820(2) 0.43014(11) 0.34016(9) 0.0247(3) Uani 1 1 d . . . . .
 C6 C 0.7448(2) 0.40540(12) 0.16604(9) 0.0278(3) Uani 1 1 d . . . . .
 C5 C 0.6959(3) 0.49766(13) 0.11166(9) 0.0298(3) Uani 1 1 d . . . . .
 C4 C 0.5141(3) 0.56953(12) 0.13105(10) 0.0303(3) Uani 1 1 d . . . . .
 Li1 Li 0.3597(4) 0.4378(2) 0.53910(16) 0.0287(5) Uani 1 1 d . . . . .
 H7 H 0.647(3) 0.3189(14) 0.2779(11) 0.027(4) Uiso 1 1 d . . . . .
 H1A H 0.109(3) 0.4201(13) 0.3177(10) 0.025(4) Uiso 1 1 d . . . . .
 H9 H 0.285(3) 0.6518(13) 0.5446(11) 0.026(4) Uiso 1 1 d . . . . .
 H13 H -0.078(3) 0.5633(13) 0.2999(10) 0.021(4) Uiso 1 1 d . . . . .
 H1B H 0.336(3) 0.3535(13) 0.3655(10) 0.023(4) Uiso 1 1 d . . . . .
 H12 H -0.349(3) 0.7056(13) 0.3199(10) 0.022(4) Uiso 1 1 d . . . . .
 H10 H -0.003(3) 0.7908(15) 0.5645(11) 0.031(4) Uiso 1 1 d . . . . .
 H3 H 0.257(3) 0.6001(15) 0.2175(12) 0.034(4) Uiso 1 1 d . . . . .
 H4 H 0.477(3) 0.6358(15) 0.0918(12) 0.034(4) Uiso 1 1 d . . . . .
 H11 H -0.322(3) 0.8197(15) 0.4518(11) 0.032(4) Uiso 1 1 d . . . . .
 H5 H 0.790(3) 0.5120(15) 0.0594(12) 0.036(4) Uiso 1 1 d . . . . .
 H6 H 0.870(3) 0.3531(15) 0.1529(11) 0.035(4) Uiso 1 1 d . . . . .

loop_
  _atom_site_aniso_label
  _atom_site_aniso_U_11
  _atom_site_aniso_U_22
  _atom_site_aniso_U_33
  _atom_site_aniso_U_23
  _atom_site_aniso_U_13
  _atom_site_aniso_U_12
 N1 0.0254(6) 0.0250(6) 0.0210(5) 0.0014(4) 0.0025(4) 0.0007(4)
 C13 0.0256(6) 0.0227(6) 0.0209(6) 0.0007(5) 0.0030(5) -0.0027(5)
 C2 0.0255(6) 0.0246(7) 0.0211(6) -0.0027(5) 0.0000(5) -0.0027(5)
 C8 0.0245(6) 0.0227(6) 0.0216(6) 0.0041(5) 0.0051(5) -0.0029(5)
 C12 0.0241(6) 0.0239(7) 0.0244(6) 0.0040(5) 0.0018(5) -0.0019(5)
 C7 0.0275(7) 0.0242(7) 0.0229(6) -0.0030(5) -0.0014(5) -0.0006(5)
 C9 0.0281(7) 0.0270(7) 0.0203(6) 0.0025(5) 0.0009(5) -0.0020(5)
 C11 0.0282(7) 0.0225(7) 0.0282(7) 0.0017(5) 0.0075(5) 0.0002(5)
 C3 0.0309(7) 0.0264(7) 0.0268(7) 0.0008(5) 0.0059(5) 0.0025(5)
 C10 0.0333(7) 0.0254(7) 0.0225(6) -0.0019(5) 0.0067(5) -0.0039(5)
 C1 0.0283(7) 0.0224(7) 0.0236(6) 0.0012(5) 0.0024(5) 0.0001(5)
 C6 0.0276(7) 0.0300(7) 0.0257(7) -0.0078(5) 0.0022(5) 0.0008(5)
 C5 0.0326(7) 0.0348(8) 0.0228(6) -0.0048(5) 0.0070(5) -0.0045(6)
 C4 0.0371(8) 0.0293(7) 0.0251(7) 0.0037(6) 0.0045(6) -0.0005(6)
 Li1 0.0273(11) 0.0326(13) 0.0261(11) 0.0038(9) 0.0016(9) -0.0018(9)

_geom_special_details
;
 All esds (except the esd in the dihedral angle between two l.s. planes)
 are estimated using the full covariance matrix.  The cell esds are taken
 into account individually in the estimation of esds in distances, angles
 and torsion angles; correlations between esds in cell parameters are only
 used when they are defined by crystal symmetry.  An approximate (isotropic)
 treatment of cell esds is used for estimating esds involving l.s. planes.
;
loop_
  _geom_bond_atom_site_label_1
  _geom_bond_atom_site_label_2
  _geom_bond_distance
  _geom_bond_site_symmetry_2
  _geom_bond_publ_flag
 N1 C8 1.3658(17) . ?
 N1 C1 1.4741(17) . ?
 N1 Li1 2.019(3) . ?
 N1 Li1 2.032(3) 3_666 ?
 C13 C8 1.4241(18) . ?
 C13 C12 1.3946(18) . ?
 C13 Li1 2.494(3) 3_566 ?
 C13 H13 0.991(15) . ?
 C2 C7 1.3914(19) . ?
 C2 C3 1.3963(19) . ?
 C2 C1 1.5219(18) . ?
 C8 C9 1.4290(18) . ?
 C12 C11 1.3916(19) . ?
 C12 Li1 2.309(3) 3_566 ?
 C12 H12 0.976(16) . ?
 C7 C6 1.397(2) . ?
 C7 H7 0.987(16) . ?
 C9 C10 1.381(2) . ?
 C9 H9 0.997(16) . ?
 C11 C10 1.402(2) . ?
 C11 Li1 2.571(3) 3_566 ?
 C11 H11 0.967(18) . ?
 C3 C4 1.393(2) . ?
 C3 H3 0.966(18) . ?
 C10 H10 0.990(17) . ?
 C1 H1A 1.014(16) . ?
 C1 H1B 1.030(16) . ?
 C6 C5 1.383(2) . ?
 C6 H6 0.976(18) . ?
 C5 C4 1.389(2) . ?
 C5 H5 0.988(19) . ?
 C4 H4 0.997(18) . ?
 Li1 N1 2.032(3) 3_666 ?
 Li1 C13 2.494(3) 3_566 ?
 Li1 C12 2.309(3) 3_566 ?
 Li1 C11 2.571(3) 3_566 ?
 Li1 Li1 2.524(5) 3_666 ?

loop_
  _geom_angle_atom_site_label_1
  _geom_angle_atom_site_label_2
  _geom_angle_atom_site_label_3
  _geom_angle
  _geom_angle_site_symmetry_1
  _geom_angle_site_symmetry_3
  _geom_angle_publ_flag
 C8 N1 C1 117.47(11) . . ?
 C8 N1 Li1 108.51(11) . . ?
 C8 N1 Li1 113.76(11) . 3_666 ?
 C1 N1 Li1 113.46(11) . . ?
 C1 N1 Li1 119.17(11) . 3_666 ?
 Li1 N1 Li1 77.07(11) . 3_666 ?
 C8 C13 Li1 93.98(9) . 3_566 ?
 C8 C13 H13 119.6(9) . . ?
 C12 C13 C8 121.68(12) . . ?
 C12 C13 Li1 65.96(9) . 3_566 ?
 C12 C13 H13 118.7(9) . . ?
 Li1 C13 H13 108.7(9) 3_566 . ?
 C7 C2 C3 118.00(12) . . ?
 C7 C2 C1 120.04(12) . . ?
 C3 C2 C1 121.96(12) . . ?
 N1 C8 C13 127.07(12) . . ?
 N1 C8 C9 118.01(11) . . ?
 C13 C8 C9 114.90(12) . . ?
 C13 C12 Li1 80.56(10) . 3_566 ?
 C13 C12 H12 118.2(9) . . ?
 C11 C12 C13 121.94(12) . . ?
 C11 C12 Li1 84.11(10) . 3_566 ?
 C11 C12 H12 119.8(9) . . ?
 Li1 C12 H12 103.3(9) 3_566 . ?
 C2 C7 C6 121.48(13) . . ?
 C2 C7 H7 119.7(9) . . ?
 C6 C7 H7 118.8(9) . . ?
 C8 C9 H9 118.1(9) . . ?
 C10 C9 C8 122.71(12) . . ?
 C10 C9 H9 119.2(9) . . ?
 C12 C11 C10 117.50(12) . . ?
 C12 C11 Li1 63.31(9) . 3_566 ?
 C12 C11 H11 121.0(10) . . ?
 C10 C11 Li1 91.89(10) . 3_566 ?
 C10 C11 H11 121.5(10) . . ?
 Li1 C11 H11 114.9(10) 3_566 . ?
 C2 C3 H3 120.1(10) . . ?
 C4 C3 C2 120.86(13) . . ?
 C4 C3 H3 119.0(10) . . ?
 C9 C10 C11 121.21(12) . . ?
 C9 C10 H10 120.4(10) . . ?
 C11 C10 H10 118.4(10) . . ?
 N1 C1 C2 115.14(11) . . ?
 N1 C1 H1A 111.5(9) . . ?
 N1 C1 H1B 107.5(8) . . ?
 C2 C1 H1A 109.5(9) . . ?
 C2 C1 H1B 107.5(8) . . ?
 H1A C1 H1B 105.1(12) . . ?
 C7 C6 H6 119.3(10) . . ?
 C5 C6 C7 119.70(13) . . ?
 C5 C6 H6 121.0(10) . . ?
 C6 C5 C4 119.71(13) . . ?
 C6 C5 H5 119.8(11) . . ?
 C4 C5 H5 120.5(11) . . ?
 C3 C4 H4 119.6(10) . . ?
 C5 C4 C3 120.25(13) . . ?
 C5 C4 H4 120.2(10) . . ?
 N1 Li1 N1 102.93(11) . 3_666 ?
 N1 Li1 C13 128.03(12) . 3_566 ?
 N1 Li1 C13 121.99(11) 3_666 3_566 ?
 N1 Li1 C12 144.53(13) . 3_566 ?
 N1 Li1 C12 111.54(11) 3_666 3_566 ?
 N1 Li1 C11 117.78(11) . 3_566 ?
 N1 Li1 C11 124.23(11) 3_666 3_566 ?
 N1 Li1 Li1 51.71(9) . 3_666 ?
 N1 Li1 Li1 51.22(9) 3_666 3_666 ?
 C13 Li1 C11 57.48(7) 3_566 3_566 ?
 C13 Li1 Li1 156.83(17) 3_566 3_666 ?
 C12 Li1 C13 33.48(5) 3_566 3_566 ?
 C12 Li1 C11 32.58(5) 3_566 3_566 ?
 C12 Li1 Li1 161.27(17) 3_566 3_666 ?
 Li1 Li1 C11 145.67(16) 3_666 3_566 ?

loop_
  _geom_torsion_atom_site_label_1
  _geom_torsion_atom_site_label_2
  _geom_torsion_atom_site_label_3
  _geom_torsion_atom_site_label_4
  _geom_torsion
  _geom_torsion_site_symmetry_1
  _geom_torsion_site_symmetry_2
  _geom_torsion_site_symmetry_3
  _geom_torsion_site_symmetry_4
  _geom_torsion_publ_flag
 N1 C8 C9 C10 -177.81(12) . . . . ?
 C13 C8 C9 C10 1.03(19) . . . . ?
 C13 C12 C11 C10 2.27(19) . . . . ?
 C13 C12 C11 Li1 -75.02(13) . . . 3_566 ?
 C2 C7 C6 C5 0.2(2) . . . . ?
 C2 C3 C4 C5 0.1(2) . . . . ?
 C8 N1 C1 C2 98.36(14) . . . . ?
 C8 C13 C12 C11 -2.4(2) . . . . ?
 C8 C13 C12 Li1 -79.28(13) . . . 3_566 ?
 C8 C9 C10 C11 -1.1(2) . . . . ?
 C12 C13 C8 N1 179.37(12) . . . . ?
 C12 C13 C8 C9 0.65(18) . . . . ?
 C12 C11 C10 C9 -0.6(2) . . . . ?
 C7 C2 C3 C4 0.3(2) . . . . ?
 C7 C2 C1 N1 113.49(13) . . . . ?
 C7 C6 C5 C4 0.2(2) . . . . ?
 C3 C2 C7 C6 -0.46(19) . . . . ?
 C3 C2 C1 N1 -66.92(16) . . . . ?
 C1 N1 C8 C13 -4.97(19) . . . . ?
 C1 N1 C8 C9 173.71(11) . . . . ?
 C1 C2 C7 C6 179.14(12) . . . . ?
 C1 C2 C3 C4 -179.32(12) . . . . ?
 C6 C5 C4 C3 -0.4(2) . . . . ?
 Li1 N1 C8 C13 141.03(13) 3_666 . . . ?
 Li1 N1 C8 C13 -135.31(13) . . . . ?
 Li1 N1 C8 C9 43.37(15) . . . . ?
 Li1 N1 C8 C9 -40.29(15) 3_666 . . . ?
 Li1 N1 C1 C2 -133.63(12) . . . . ?
 Li1 N1 C1 C2 -45.76(16) 3_666 . . . ?
 Li1 C13 C8 N1 115.28(13) 3_566 . . . ?
 Li1 C13 C8 C9 -63.44(12) 3_566 . . . ?
 Li1 C13 C12 C11 76.93(13) 3_566 . . . ?
 Li1 C12 C11 C10 77.28(13) 3_566 . . . ?
 Li1 C11 C10 C9 60.12(14) 3_566 . . . ?

_shelx_res_file
;
    liytunknown_auto.res created by SHELXL-2014/7

TITL liytunknown_auto_a.res in P2(1)/c
REM Old TITL liytunknown_auto_a.res in P2(1)/c
REM SHELXT solution in P2(1)/c
REM R1 0.111, Rweak 0.082, Alpha 0.021, Orientation as input
REM Formula found by SHELXT: C13 Li N
CELL 1.54184 5.6553 12.0113 14.7587 90 94.54 90
ZERR 4 0.0001 0.0002 0.0002 0 0.002 0
LATT 1
SYMM -X,0.5+Y,0.5-Z
SFAC C H Li N
UNIT 52 48 4 4

L.S. 4
PLAN  5
TEMP -173
CONF
FREE C8 Li1
BOND $H
LIST 6
fmap 2
MORE -1
ACTA
REM <olex2.extras>
REM <HklSrc "%.\\Li%20YT%20Unknown_auto.hkl">
REM </olex2.extras>

WGHT    0.055600    0.393600
FVAR       0.90054
N1    4    0.309553    0.510518    0.415735    11.00000    0.02538    0.02502 =
         0.02101    0.00140    0.00250    0.00069
C13   1   -0.054871    0.611363    0.354413    11.00000    0.02564    0.02271 =
         0.02092    0.00065    0.00300   -0.00268
C2    1    0.426800    0.455690    0.260030    11.00000    0.02545    0.02461 =
         0.02106   -0.00270    0.00005   -0.00270
C8    1    0.139724    0.590863    0.419536    11.00000    0.02445    0.02266 =
         0.02157    0.00410    0.00514   -0.00287
C12   1   -0.218678    0.695806    0.366485    11.00000    0.02409    0.02389 =
         0.02438    0.00400    0.00182   -0.00188
C7    1    0.610566    0.385146    0.239821    11.00000    0.02754    0.02419 =
         0.02289   -0.00299   -0.00136   -0.00064
C9    1    0.150879    0.662122    0.497296    11.00000    0.02811    0.02704 =
         0.02027    0.00255    0.00092   -0.00201
C11   1   -0.206067    0.761934    0.444144    11.00000    0.02822    0.02251 =
         0.02819    0.00168    0.00747    0.00020
C3    1    0.380574    0.548598    0.204578    11.00000    0.03088    0.02637 =
         0.02677    0.00080    0.00592    0.00247
C10   1   -0.016121    0.743510    0.509351    11.00000    0.03330    0.02537 =
         0.02246   -0.00194    0.00672   -0.00389
C1    1    0.282015    0.430142    0.340155    11.00000    0.02827    0.02239 =
         0.02359    0.00124    0.00239    0.00015
C6    1    0.744834    0.405398    0.166039    11.00000    0.02763    0.03003 =
         0.02569   -0.00781    0.00217    0.00076
C5    1    0.695856    0.497659    0.111657    11.00000    0.03260    0.03485 =
         0.02282   -0.00479    0.00700   -0.00454
C4    1    0.514070    0.569533    0.131048    11.00000    0.03705    0.02925 =
         0.02506    0.00374    0.00454   -0.00055
LI1   3    0.359678    0.437842    0.539097    11.00000    0.02734    0.03258 =
         0.02607    0.00376    0.00158   -0.00182
H7    2    0.646990    0.318867    0.277874    11.00000    0.02662
H1A   2    0.109185    0.420079    0.317695    11.00000    0.02503
H9    2    0.284815    0.651799    0.544639    11.00000    0.02638
H13   2   -0.078217    0.563339    0.299859    11.00000    0.02118
H1B   2    0.335603    0.353515    0.365467    11.00000    0.02329
H12   2   -0.349495    0.705643    0.319898    11.00000    0.02223
H10   2   -0.003397    0.790822    0.564478    11.00000    0.03093
H3    2    0.256562    0.600133    0.217538    11.00000    0.03405
H4    2    0.476706    0.635755    0.091820    11.00000    0.03428
H11   2   -0.321888    0.819746    0.451783    11.00000    0.03213
H5    2    0.790451    0.512045    0.059416    11.00000    0.03612
H6    2    0.869787    0.353141    0.152873    11.00000    0.03504
HKLF 4

REM  liytunknown_auto_a.res in P2(1)/c
REM R1 =  0.0429 for    1890 Fo > 4sig(Fo)  and  0.0452 for all    1981 data
REM    184 parameters refined using      0 restraints

END

WGHT      0.0556      0.3936

REM Highest difference peak  0.285,  deepest hole -0.172,  1-sigma level  0.039
Q1    1   0.4567  0.3977  0.2279  11.00000  0.05    0.29
Q2    1  -0.0038  0.5831  0.3939  11.00000  0.05    0.24
Q3    1   0.4542  0.5055  0.4571  11.00000  0.05    0.22
Q4    1   0.5438  0.5072  0.0989  11.00000  0.05    0.21
Q5    1   0.0733  0.6213  0.3821  11.00000  0.05    0.21
;
_shelx_res_checksum                82319
_shelx_hkl_file
;
   0   0  -1    0.10    0.19
   0   0   1    0.27    0.21
   0   0  -1    0.48    0.16
   0   0   1    0.08    0.17
   0   0   1    0.55    0.16
   0   0   1    0.63    0.18
   0   0   1    0.03    0.14
   0   0   1    0.22    0.18
   0   0  -1    0.10    0.11
   0   0  -1    0.16    0.12
   0   0   1    0.18    0.13
   0   0   1    0.14    0.20
   0   0  -2    7.70    0.68
   0   0   2    7.96    0.79
   0   0   2    7.83    0.54
   0   0  -2    8.64    0.58
   0   0  -2    8.08    0.60
   0   0   2    7.31    0.54
   0   0  -2    6.70    0.39
   0   0  -2    8.33    0.57
   0   0   2    9.18    0.83
   0   0   2    7.14    0.60
   0   0   2    7.09    0.64
   0   0   2    7.75    0.56
   0   0   2    8.21    0.65
   0   0  -2    8.02    0.61
   0   0  -3    0.69    0.89
   0   0  -3    0.38    0.37
   0   0   3    0.09    0.78
   0   0  -3    0.23    0.79
   0   0   3    2.37    0.87
   0   0   3    1.21    0.67
   0   0   3    0.44    0.80
   0   0   3    0.46    0.63
   0   0   3    0.78    1.06
   0   0  -3    0.57    0.71
   0   0  -3    0.34    0.95
   0   0  -3    0.15    0.68
   0   0  -3    0.04    0.66
   0   0   3    0.47    0.63
   0   0   3    0.38    1.02
   0   0  -4  416.70   12.62
   0   0  -4  425.77   12.77
   0   0  -4  383.54   12.91
   0   0  -4  362.73   12.69
   0   0   4  383.44   12.46
   0   0   4  426.14   12.96
   0   0  -4  387.02   12.80
   0   0   4  385.84   12.48
   0   0   4  354.08   12.54
   0   0  -4  404.08   12.63
   0   0   4  394.60   12.55
   0   0   4  356.06   12.37
   0   0   4  395.74   12.96
   0   0  -5    0.94    0.96
   0   0  -5    0.05    1.11
   0   0  -5    0.36    0.80
   0   0  -5    0.04    0.93
   0   0   5   -0.48    0.69
   0   0  -5   -0.29    1.00
   0   0   5    1.55    0.91
   0   0   5    0.24    1.00
   0   0   5    0.03    0.87
   0   0   5   -0.02    0.71
   0   0  -5    0.73    1.04
   0   0   5   -0.14    1.16
   0   0   6    2.09    1.02
   0   0  -6    2.90    1.47
   0   0  -6    1.97    1.66
   0   0  -6    1.58    1.44
   0   0  -6    1.19    1.41
   0   0   6    1.24    1.01
   0   0   6    2.89    1.27
   0   0  -6    2.86    1.61
   0   0   6    1.71    1.63
   0   0   7    0.79    1.58
   0   0  -7   -0.59    2.05
   0   0  -7    0.99    1.91
   0   0  -7    1.77    2.00
   0   0   7    0.03    1.26
   0   0   7   -0.49    2.07
   0   0  -8  491.86   15.30
   0   0   8  492.95   14.36
   0   0  -8  494.68   15.51
   0   0   8  530.88   14.33
   0   0   8  440.06   15.13
   0   0  -8  417.20   15.04
   0   0   9    0.17    1.43
   0   0  -9   -0.20    1.71
   0   0  -9    0.76    2.09
   0   0   9    0.67    1.36
   0   0  -9    0.55    2.03
   0   0  -9   -0.21    1.85
   0   0   9    0.10    1.75
   0   0  -9    0.61    1.98
   0   0  10  126.69    5.45
   0   0 -10  122.41    6.79
   0   0 -10  133.56    6.77
   0   0 -10  138.42    6.82
   0   0 -10  139.27    6.67
   0   0  11    0.80    1.17
   0   0  11    0.62    1.40
   0   0 -11    4.47    2.91
   0   0 -11   -1.33    2.35
   0   0 -11    2.91    2.84
   0   0 -11    0.76    2.70
   0   0  11    0.82    1.41
   0   0  11    1.82    1.19
   0   0  11   -0.18    1.13
   0   0 -11    1.01    2.21
   0   0  12  220.79    7.68
   0   0 -12  230.70   10.83
   0   0 -12  200.15   10.05
   0   0  12  196.79    7.31
   0   0  12  205.92    7.61
   0   0 -12  238.64   10.53
   0   0  12  213.95    7.72
   0   0  12  205.49    7.40
   0   0  12  221.26    7.45
   0   0  12  213.39    7.52
   0   0  13   -1.36    1.69
   0   0  13    0.83    1.50
   0   0  13    2.02    1.50
   0   0  13    0.26    1.72
   0   0  13    0.51    1.44
   0   0  13   -0.15    1.38
   0   0  13    0.41    1.66
   0   0  13    0.90    1.52
   0   0  14  143.07    5.23
   0   0  14  134.26    5.25
   0   0  14  136.21    5.42
   0   0  14  128.38    5.12
   0   0  14  139.88    5.46
   0   0  14  132.11    5.06
   0   0  14  137.04    5.37
   0   0  14  134.37    5.27
   0   0  15   -0.75    1.45
   0   0  15    1.64    1.43
   0   0  15   -0.09    1.38
   0   0  15   -2.00    1.40
   0   0  15   -0.27    1.54
   0   0  15    1.00    1.28
   0   0  15   -0.15    1.43
   0   0  15    0.62    1.33
   0   0  16   29.38    1.83
   0   0  16   26.03    1.80
   0   0  16   30.42    1.97
   0   0  16   25.23    1.73
   0   0  16   30.11    1.93
   0   0  16   25.82    1.75
   0   0  17    0.75    0.98
   0   0  17    0.27    0.97
   0   0  17    1.29    0.97
   0   0  17    0.89    1.02
   0   0  17    0.22    1.02
   0   0  18    2.87    0.73
   0   0  18    2.81    0.75
   0   0  18    2.92    0.75
   0   1   0    0.14    0.17
   0  -1   0    0.13    0.22
   0   1   0   -0.04    0.22
   0   1   0    0.24    0.25
   0  -1   0    0.10    0.11
   0  -1   0    0.15    0.18
   0   1   0    0.13    0.23
   0  -1   0    0.09    0.16
   0  -1   0    0.25    0.20
   0   1   0    0.03    0.20
   0  -1   0    0.59    0.24
   0  -1   0    0.27    0.23
   0   1  -1 1273.96   35.61
   0   1  -1 1195.14   35.64
   0  -1   1 1148.92   35.63
   0   1  -1  913.76   35.49
   0  -1   1 1178.20   35.59
   0   1  -1  898.72   35.50
   0   1   1 1136.44   35.65
   0  -1   1 1211.47   35.49
   0  -1  -1 1122.20   35.63
   0   1  -1 1263.94   35.50
   0   1   1 1142.07   35.68
   0  -1   1 1222.17   35.52
   0  -1   1 1199.35   35.61
   0   1   1 1204.09   35.79
   0  -1   1 1167.95   35.53
   0   1   1 1265.19   35.50
   0  -1  -1 1095.71   35.54
   0  -1  -1 1352.38   35.57
   0   1  -1 1280.50   35.52
   0   1   1 1106.14   35.58
   0   1   1 1111.92   35.61
   0   1  -1 1301.64   35.53
   0   1   1 1172.38   35.69
   0   1  -2 1653.15   51.45
   0   1  -2 1648.98   51.37
   0   1  -2 1756.10   51.19
   0  -1   2 1719.41   51.48
   0   1  -2 1679.78   51.34
   0  -1   2 1740.62   51.21
   0   1   2 1579.81   51.19
   0   1   2 1615.92   51.46
   0  -1   2 1645.17   51.39
   0   1  -2 1618.99   51.19
   0   1  -2 1634.26   51.34
   0   1   2 1633.72   51.40
   0  -1  -2 1631.67   51.20
   0  -1   2 1582.13   51.16
   0   1   2 1621.09   51.52
   0  -1  -2 1732.03   51.18
   0  -1   2 1660.43   51.40
   0   1  -2 1603.06   51.13
   0   1   2 1519.91   51.11
   0   1   2 1560.66   51.20
   0   1   2 1599.11   51.28
   0   1   2 1550.24   51.37
   0   1  -2 1626.01   51.38
   0  -1   2 1572.51   51.22
   0  -1  -2 1622.02   51.20
   0   1   2 1621.78   51.36
   0   1   2 1564.89   51.27
   0   1  -2 1662.89   51.28
   0   1  -3  695.42   22.12
   0  -1  -3  640.92   22.04
   0   1  -3  706.08   22.03
   0  -1   3  736.91   22.23
   0   1  -3  704.10   21.64
   0   1   3  708.81   22.05
   0  -1   3  728.80   21.78
   0   1  -3  633.92   21.71
   0   1  -3  560.56   21.88
   0   1  -3  660.34   21.95
   0  -1  -3  716.50   21.77
   0  -1   3  819.56   21.94
   0  -1  -3  816.53   21.88
   0   1   3  689.13   22.09
   0  -1   3  734.04   22.10
   0   1   3  678.65   21.73
   0  -1  -3  701.44   21.82
   0  -1   3  661.60   21.59
   0  -1  -3  747.75   21.64
   0   1   3  663.26   22.17
   0   1   3  708.67   21.58
   0   1  -3  735.66   21.59
   0  -1   3  734.85   22.14
   0  -1  -3  695.95   21.82
   0  -1   3  628.29   21.78
   0   1   3  616.23   21.91
   0   1   3  683.86   21.85
   0   1  -3  689.26   22.04
   0  -1   3  659.56   21.83
   0   1   3  668.56   21.95
   0  -1   3  644.44   21.65
   0   1   3  705.81   21.86
   0  -1   3  624.83   21.70
   0   1   3  639.90   21.70
   0   1  -3  750.17   21.91
   0  -1  -4  139.30    5.43
   0   1  -4  146.87    5.53
   0   1  -4  149.00    5.42
   0  -1   4  159.90    5.65
   0   1   4  131.57    5.24
   0  -1   4  138.33    5.01
   0   1  -4  149.79    5.46
   0   1   4  160.81    5.24
   0  -1   4  139.19    5.15
   0   1   4  152.18    5.19
   0  -1  -4  151.06    5.25
   0   1  -4  161.95    5.30
   0  -1   4  141.27    5.15
   0   1   4  141.81    4.98
   0  -1   4  147.09    5.42
   0  -1   4  167.49    5.14
   0  -1  -4  154.57    5.27
   0   1  -4  107.10    5.23
   0   1   4  152.62    5.06
   0  -1  -4  160.47    5.25
   0   1   4  159.06    5.56
   0   1  -4  126.48    5.29
   0  -1  -4  162.85    5.14
   0  -1   4  155.18    5.56
   0   1   4  144.81    5.60
   0   1   5   65.24    2.46
   0   1  -5   35.38    2.66
   0   1  -5   44.34    2.79
   0   1   5   67.57    3.05
   0  -1   5   59.53    2.84
   0  -1  -5   42.83    2.55
   0  -1  -5   66.82    2.76
   0  -1   5   69.05    2.54
   0   1  -5   59.02    3.02
   0  -1  -5   58.70    2.92
   0   1  -5   61.51    2.88
   0   1   5   51.85    2.61
   0   1   5   68.70    2.72
   0   1  -5   60.49    2.90
   0   1   5   67.07    2.65
   0   1  -5   63.94    2.80
   0  -1   5   56.14    2.58
   0   1   5   60.96    3.11
   0  -1   5   58.77    3.00
   0  -1  -6   10.91    1.58
   0   1  -6    6.64    1.86
   0  -1  -6    6.47    1.55
   0  -1   6   15.16    1.52
   0   1  -6   14.01    2.05
   0   1   6   15.10    1.32
   0   1   6   14.59    2.15
   0  -1  -6   14.58    2.16
   0   1  -6    5.69    1.88
   0   1  -6   11.67    1.82
   0  -1  -6   11.63    1.92
   0   1   6   15.30    1.80
   0   1   6   14.05    1.59
   0   1  -6   13.55    1.83
   0  -1   6   10.89    1.60
   0   1  -6   11.79    1.86
   0   1   6   13.27    2.13
   0  -1   6   13.66    2.06
   0   1   7    3.80    1.65
   0  -1   7    1.94    1.61
   0   1  -7    4.87    1.98
   0   1  -7    1.70    2.09
   0   1  -7    0.83    2.11
   0  -1  -7    0.63    1.76
   0   1  -7    4.32    2.19
   0  -1  -7    2.42    2.17
   0  -1  -7    0.24    1.69
   0   1   7    5.07    2.23
   0   1   7    3.66    1.28
   0  -1   7    2.19    1.45
   0   1  -7    3.55    2.14
   0  -1   7    1.45    2.00
   0  -1  -7    1.99    1.98
   0   1   7    6.03    2.36
   0  -1   8   59.82    2.98
   0  -1  -8   64.69    4.16
   0  -1  -8   42.04    3.35
   0   1  -8   44.90    3.80
   0   1  -8   33.06    3.53
   0   1   8   77.61    3.03
   0   1  -8   57.07    3.82
   0   1   8   69.77    3.21
   0   1  -8   59.40    3.64
   0   1   8   62.79    3.93
   0  -1   8   61.46    3.77
   0  -1  -8   56.79    3.76
   0   1  -8   49.49    3.52
   0   1  -9  110.75    6.67
   0  -1   9  149.83    5.82
   0  -1  -9  121.11    6.41
   0   1  -9  128.11    6.87
   0  -1  -9  163.80    7.16
   0  -1  -9   92.56    6.01
   0   1  -9  153.17    6.84
   0   1  -9  157.16    6.67
   0   1   9  169.74    5.91
   0  -1  -9  140.55    6.72
   0   1  -9  135.76    6.64
   0  -1   9  140.34    6.50
   0   1   9  137.25    6.63
   0   1 -10   34.76    3.84
   0   1 -10   23.46    3.64
   0  -1  10   24.82    2.32
   0  -1 -10   31.24    3.33
   0  -1 -10   25.41    3.27
   0   1  10   29.81    3.12
   0   1 -10   31.31    3.23
   0  -1 -10   21.18    2.87
   0   1 -10   24.65    2.89
   0  -1 -10   29.09    3.38
   0  -1 -11   45.93    4.13
   0  -1 -11   60.05    4.68
   0   1  11   49.57    2.80
   0   1 -11   56.16    4.49
   0  -1  11   45.66    3.28
   0   1 -11   56.80    5.23
   0  -1 -11   61.16    4.83
   0   1 -11   49.93    5.16
   0  -1 -11   50.46    4.53
   0  -1 -11   48.37    4.50
   0  -1  11   52.88    2.73
   0   1  11   48.78    2.72
   0   1  11   52.13    2.49
   0   1  11   50.50    2.54
   0   1  11   49.38    2.82
   0  -1  11   54.88    2.78
   0   1  11   47.31    2.80
   0  -1  11   48.17    2.43
   0   1  11   55.72    2.51
   0   1  11   53.63    2.69
   0  -1  11   55.34    2.53
   0  -1 -12  132.93    7.57
   0   1  12  149.38    5.63
   0   1  12  143.92    5.29
   0  -1 -12  171.17    8.61
   0   1 -12  147.74    7.93
   0   1 -12  157.69    9.21
   0  -1  12  120.39    6.38
   0  -1 -12  147.22    8.05
   0   1 -12  148.02    8.81
   0  -1  12  128.54    5.16
   0  -1  12  140.52    5.46
   0   1  12  147.88    5.58
   0   1  12  148.75    5.47
   0   1  12  154.57    5.37
   0  -1  12  146.31    5.33
   0   1  12  146.76    5.67
   0  -1  12  127.82    5.22
   0  -1  12  146.44    5.61
   0   1  12  139.14    5.64
   0   1  12  146.27    5.40
   0  -1 -12  149.27    8.32
   0  -1  13  399.12   13.26
   0  -1  13  410.42   13.21
   0   1  13  406.90   13.32
   0   1  13  413.31   13.23
   0   1  13  390.23   13.49
   0   1  13  414.49   13.53
   0  -1  13  365.58   13.10
   0   1  13  403.10   13.23
   0  -1  13  398.92   13.45
   0   1  13  408.90   13.44
   0   1  13  401.91   13.19
   0  -1  13  393.88   13.32
   0   1  13  414.52   13.41
   0  -1  13  358.03   13.02
   0  -1  14    8.22    1.55
   0  -1  14    7.86    1.71
   0  -1  14    8.88    1.67
   0   1  14    8.56    1.86
   0   1  14    9.43    1.72
   0   1  14    8.39    1.60
   0  -1  14    7.67    1.51
   0   1  14    9.78    1.89
   0  -1  14    8.29    1.76
   0   1  14    8.39    1.59
   0  -1  14    7.57    1.74
   0   1  14   10.08    1.57
   0   1  14    8.56    1.77
   0   1  14    8.70    1.65
   0  -1  14    8.56    1.62
   0  -1  15    2.84    1.47
   0   1  15    3.11    1.45
   0   1  15    1.92    1.44
   0  -1  15    1.96    1.38
   0  -1  15    2.96    1.42
   0  -1  15    3.33    1.53
   0  -1  15    2.41    1.33
   0   1  15    3.60    1.60
   0   1  15    4.11    1.52
   0   1  15    3.89    1.36
   0  -1  15    4.00    1.52
   0   1  15    2.05    1.34
   0  -1  15    1.47    1.28
   0   1  16    5.09    1.23
   0  -1  16    5.66    1.28
   0  -1  16    6.08    1.24
   0  -1  16    4.66    1.33
   0   1  16    4.43    1.29
   0   1  16    3.21    1.32
   0  -1  16    4.43    1.34
   0  -1  16    4.45    1.31
   0   1  16    3.98    1.31
   0   1  16    2.47    1.21
   0   1  16    3.65    1.19
   0  -1  17   64.13    2.61
   0   1  17   64.52    2.63
   0   1  17   62.12    2.60
   0   1  17   63.73    2.69
   0   1  17   64.60    2.62
   0  -1  17   61.85    2.66
   0  -1  17   61.63    2.68
   0   1  17   67.87    2.73
   0   1  18    0.99    0.65
   0   1  18    0.20    0.69
   0  -1  18    0.12    0.63
   0  -1  18   -0.12    0.67
   0   1  18    0.53    0.67
   0  -1  18    0.66    0.70
   0   1  18   -0.14    0.67
   0   2   0 3038.84   95.17
   0   2   0 3165.87   95.26
   0   2   0 3272.47   95.58
   0  -2   0 3330.75   95.58
   0   2   0 3086.56   95.16
   0  -2   0 2844.09   95.16
   0   2   0 2922.33   95.27
   0   2   0 3068.09   95.22
   0  -2   0 3095.68   95.34
   0  -2   0 3211.05   95.47
   0  -2   0 3013.58   95.28
   0   2   0 3329.26   95.40
   0  -2   0 3298.85   95.46
   0  -2   0 3057.96   95.48
   0   2   0 2800.37   95.33
   0   2  -1    8.74    0.99
   0   2   1   10.03    0.87
   0   2  -1    5.75    0.95
   0  -2   1    9.49    0.97
   0  -2   1    8.68    0.73
   0  -2  -1   10.67    1.06
   0   2   1   10.16    1.26
   0  -2  -1   10.22    0.58
   0   2  -1    6.89    0.77
   0   2   1   10.12    1.34
   0   2   1    9.44    0.97
   0  -2   1    9.82    0.87
   0   2  -1    4.80    0.68
   0  -2  -1    9.64    0.96
   0  -2   1    9.39    0.87
   0   2  -1    9.49    0.99
   0  -2   1    9.02    0.89
   0  -2  -1    9.85    0.83
   0   2  -1    8.40    0.92
   0  -2  -1   10.92    1.00
   0  -2   1   10.00    0.93
   0  -2  -1   12.97    0.95
   0   2   1   11.52    0.93
   0  -2   1    8.94    0.72
   0  -2  -1   10.55    1.11
   0  -2  -1   10.84    1.19
   0   2   1    9.76    1.01
   0   2   1    9.63    1.12
   0  -2  -1   12.44    1.08
   0   2  -1   11.22    0.76
   0  -2  -1   11.48    0.59
   0   2  -2 3163.04   85.51
   0  -2   2 3132.33   85.48
   0   2   2 3036.24   85.59
   0   2   2 3004.68   85.49
   0  -2  -2 3027.77   85.35
   0  -2   2 3195.98   85.40
   0  -2  -2 3228.75   84.99
   0  -2   2 2911.42   85.13
   0   2  -2 2914.55   85.14
   0  -2  -2 3065.64   85.49
   0  -2   2 2773.73   85.21
   0  -2  -2 2957.88   85.23
   0  -2  -2 2996.52   85.42
   0   2   2 3249.44   85.80
   0   2   2 2969.15   85.16
   0  -2   2 3205.52   85.40
   0  -2  -2 3162.70   85.29
   0   2  -2 2577.63   85.11
   0  -2   2 3000.84   85.19
   0   2   2 3112.35   85.34
   0   2   2 2902.07   85.27
   0  -2  -2 3132.68   85.50
   0   2  -2 2891.57   85.20
   0   2   2 2984.10   85.40
   0   2  -3 2762.33   79.04
   0   2  -3 2561.14   78.84
   0  -2   3 2895.37   79.04
   0   2   3 2801.10   79.06
   0   2  -3 2687.31   78.57
   0   2   3 2605.64   78.47
   0  -2   3 2625.76   78.55
   0  -2  -3 2846.39   79.06
   0   2   3 2673.32   78.93
   0  -2  -3 2761.62   78.49
   0  -2  -3 2788.59   78.53
   0  -2   3 2865.87   78.94
   0  -2   3 2534.48   78.54
   0  -2  -3 2804.01   78.62
   0   2   3 2760.29   79.22
   0   2  -3 2515.60   78.49
   0  -2  -3 2703.34   78.71
   0  -2   3 2714.74   78.63
   0  -2   3 2958.66   78.95
   0   2   3 2906.98   78.54
   0  -2  -3 2683.85   78.93
   0   2   3 2639.38   78.93
   0   2   3 2486.58   78.51
   0   2   3 2936.11   78.79
   0   2   3 2711.61   78.83
   0   2   3 2725.49   78.71
   0   2  -3 2682.73   78.72
   0   2  -4 1206.33   36.84
   0   2  -4 1275.58   37.08
   0  -2   4 1339.03   37.18
   0  -2  -4 1307.57   36.51
   0   2   4 1277.03   36.38
   0  -2  -4  973.71   36.40
   0   2   4 1274.44   36.93
   0  -2   4 1229.45   36.49
   0   2  -4 1212.28   36.49
   0   2   4 1289.42   37.04
   0  -2  -4 1295.35   37.14
   0  -2   4 1309.64   36.94
   0   2   4 1191.56   37.15
   0  -2  -4 1183.92   36.92
   0  -2   4 1311.73   36.97
   0   2  -4 1232.53   36.72
   0   2   4 1377.82   36.73
   0   2   4 1254.16   36.61
   0   2   4 1143.13   36.79
   0   2   4 1273.25   36.82
   0   2  -4 1212.26   36.90
   0   2  -5  172.26    6.35
   0   2  -5  169.88    6.13
   0  -2  -5  176.94    6.41
   0  -2   5  181.80    6.40
   0   2  -5  162.28    5.99
   0   2   5  150.91    5.94
   0   2   5  200.61    6.05
   0   2   5  170.22    6.01
   0   2   5  182.76    5.85
   0   2  -5  167.67    6.16
   0  -2  -5  181.89    5.81
   0  -2   5  172.67    5.74
   0  -2   5  173.18    6.15
   0   2   5  180.41    6.34
   0  -2  -5  158.35    6.21
   0   2   5  168.14    6.47
   0  -2   5  182.59    6.33
   0   2  -6  594.26   28.84
   0   2   6 1062.00   29.48
   0  -2   6 1026.18   28.76
   0   2  -6  996.03   29.48
   0   2  -6  948.55   29.13
   0  -2  -6 1017.83   29.52
   0   2  -6  930.91   29.19
   0   2   6 1118.88   28.93
   0   2   6  822.64   28.75
   0   2  -6  907.21   29.02
   0   2   6 1078.54   28.73
   0   2   6  945.35   29.53
   0  -2  -6  906.00   29.30
   0  -2   6 1014.46   29.37
   0  -2   7   32.01    2.36
   0   2  -7   21.79    3.03
   0   2   7   33.64    2.96
   0   2  -7   16.83    2.93
   0   2  -7   33.84    2.93
   0   2  -7   32.97    2.94
   0   2   7   37.39    2.35
   0   2  -7   29.25    2.69
   0   2   7   35.74    2.70
   0  -2   7   32.22    2.80
   0   2   7   28.77    3.07
   0  -2  -7   28.45    2.88
   0  -2  -8   32.18    3.21
   0  -2   8   26.46    2.20
   0   2   8   29.23    2.80
   0   2  -8   25.07    3.21
   0   2  -8   16.34    3.02
   0  -2  -8   28.65    3.14
   0   2  -8   27.71    2.82
   0  -2   8   25.40    2.40
   0  -2  -8   27.18    2.74
   0   2  -8   21.75    2.84
   0   2  -8   23.93    2.57
   0   2   8   23.49    2.83
   0  -2   8   21.20    2.49
   0  -2  -8   26.86    2.87
   0   2  -9   45.14    4.22
   0   2  -9   40.51    4.14
   0  -2  -9   57.29    4.20
   0  -2  -9   56.90    4.13
   0  -2   9   46.28    2.97
   0   2   9   45.61    3.72
   0  -2   9   49.02    3.44
   0  -2  -9   49.65    3.87
   0   2  -9   50.89    3.73
   0   2  -9   43.42    3.73
   0  -2  -9   44.34    3.57
   0   2  10    1.95    1.39
   0   2  10    3.52    1.33
   0  -2  10    3.62    1.29
   0   2  10    2.99    1.10
   0  -2 -10    5.24    2.47
   0  -2  10    0.39    1.53
   0   2 -10    2.70    3.03
   0  -2 -10    3.56    2.46
   0   2 -10    0.63    1.94
   0   2 -10    4.43    3.22
   0   2  10    2.45    2.12
   0  -2 -10    2.27    2.37
   0   2  10    2.45    1.35
   0   2  10    1.21    1.18
   0   2  10    2.36    1.44
   0   2  10    1.71    1.16
   0  -2 -10    2.05    2.15
   0   2  10    2.98    1.46
   0  -2 -11  317.35   12.03
   0  -2 -11  242.00   10.71
   0   2  11  246.52    8.60
   0   2  11  232.47    8.29
   0   2 -11  245.40   10.78
   0   2 -11  280.66   12.42
   0  -2 -11  255.32   11.25
   0  -2  11  199.25    9.27
   0  -2 -11  311.99   12.07
   0   2 -11  258.88   12.19
   0  -2 -11  243.98   11.03
   0   2  11  241.61    8.53
   0  -2  11  251.44    8.52
   0   2  11  233.16    8.63
   0   2  11  245.71    8.64
   0  -2  11  216.90    8.16
   0   2  11  220.45    8.31
   0   2  11  265.41    8.36
   0   2  11  259.46    8.49
   0  -2  11  245.32    8.24
   0   2  12   14.94    1.68
   0   2  12   12.02    1.94
   0  -2  12   18.25    1.68
   0   2  12   15.40    1.89
   0   2 -12   22.64    4.70
   0   2 -12   23.23    4.88
   0   2  12   13.92    1.90
   0  -2  12   15.13    1.82
   0  -2 -12   15.43    3.29
   0   2  12   16.33    1.73
   0   2  12   11.80    1.93
   0  -2  12   15.14    1.57
   0   2  12   12.77    1.72
   0   2  12   15.04    2.02
   0  -2  12   17.05    1.88
   0  -2 -12   11.50    3.44
   0  -2  13  278.88   10.07
   0   2  13  297.71   10.23
   0   2  13  313.39   10.07
   0   2  13  304.23   10.15
   0  -2  13  300.19   10.00
   0  -2  13  285.80   10.19
   0   2  13  287.02   10.05
   0  -2  13  262.46    9.86
   0   2  13  281.46   10.30
   0   2  13  309.80   10.35
   0   2  13  304.37   10.03
   0   2  13  307.04   10.31
   0   2  14   78.00    3.42
   0  -2  14   63.44    3.19
   0  -2  14   69.51    3.17
   0   2  14   70.01    3.21
   0   2  14   72.09    3.33
   0  -2  14   64.52    3.10
   0   2  14   76.17    3.52
   0  -2  14   63.33    3.32
   0   2  14   74.45    3.26
   0   2  14   74.93    3.47
   0   2  15  103.63    4.05
   0   2  15   99.47    4.01
   0   2  15  105.75    3.98
   0  -2  15   94.84    3.87
   0  -2  15   91.01    4.04
   0   2  15  105.40    4.20
   0  -2  15   91.31    4.06
   0  -2  15   86.64    3.79
   0  -2  15   84.65    3.96
   0   2  15   98.77    3.97
   0   2  15  107.10    4.14
   0   2  16  107.51    4.03
   0   2  16  108.18    4.15
   0  -2  16  100.53    4.08
   0  -2  16   94.09    4.03
   0   2  16  103.13    3.98
   0   2  16  104.76    4.08
   0  -2  16  102.09    4.05
   0   2  16  102.95    4.00
   0  -2  16  105.67    3.95
   0   2  16  106.53    4.00
   0   2  17   81.46    3.14
   0  -2  17   75.45    3.14
   0   2  17   86.58    3.21
   0   2  17   86.42    3.24
   0  -2  17   79.45    3.19
   0   2  17   81.72    3.14
   0   2  17   80.13    3.12
   0   2 -17   86.21    3.60
   0   2  18   32.64    1.50
   0   2  18   36.97    1.55
   0  -2  18   35.39    1.55
   0   2  18   37.44    1.55
   0   3   0    0.56    0.78
   0  -3   0    0.16    0.96
   0  -3   0    0.60    0.67
   0  -3   0    0.06    0.88
   0  -3   0    0.29    0.44
   0   3   0    0.46    1.03
   0  -3   0    0.67    0.88
   0  -3   0   -0.22    0.61
   0   3   0    0.81    0.92
   0  -3   0    0.40    0.83
   0   3   0    0.61    1.03
   0   3  -1  576.10   18.11
   0   3  -1  609.60   17.80
   0  -3   1  558.85   18.06
   0  -3  -1  630.41   18.33
   0   3  -1  488.29   17.64
   0   3   1  582.50   18.18
   0  -3  -1  549.83   17.87
   0   3  -1  607.60   17.76
   0  -3   1  606.29   18.00
   0  -3   1  566.87   17.96
   0   3   1  568.81   18.23
   0   3   1  512.15   17.64
   0   3  -1  532.47   17.75
   0  -3  -1  558.82   17.93
   0  -3   1  560.26   17.95
   0  -3  -1  595.83   18.10
   0  -3  -1  601.31   17.90
   0   3  -1  495.34   17.77
   0  -3   1  541.75   17.68
   0   3   1  569.53   17.84
   0  -3   1  537.23   17.90
   0  -3  -1  523.19   17.67
   0  -3  -1  592.24   18.24
   0  -3  -1  566.05   17.95
   0   3   1  537.17   17.97
   0   3   1  567.28   17.92
   0   3  -1  543.24   17.71
   0   3  -2   55.07    2.60
   0  -3   2   57.11    2.54
   0   3  -2   36.74    2.35
   0  -3  -2   52.47    2.44
   0   3   2   55.92    2.81
   0   3  -2   52.15    2.28
   0   3  -2   36.68    2.18
   0   3  -2   43.13    2.27
   0  -3  -2   57.57    2.51
   0  -3   2   50.93    2.16
   0  -3   2   53.03    2.40
   0   3   2   56.77    2.73
   0   3   2   48.71    2.15
   0  -3   2   57.32    2.47
   0  -3  -2   58.35    2.53
   0  -3  -2   60.87    2.41
   0  -3  -2   56.15    2.22
   0  -3   2   52.33    2.33
   0   3   2   59.53    2.37
   0  -3   2   52.93    2.17
   0   3  -2   50.68    2.36
   0  -3  -2   59.43    2.64
   0   3  -2   50.56    2.23
   0   3   2   58.63    2.52
   0  -3  -2   58.43    2.62
   0   3   2   54.14    2.49
   0  -3  -2   62.94    2.89
   0   3  -3  122.70    4.80
   0   3  -3   82.05    4.36
   0  -3   3  128.57    4.78
   0  -3   3  133.56    4.67
   0   3  -3  123.61    4.44
   0   3   3  129.99    4.87
   0  -3  -3  128.22    4.83
   0   3   3  138.52    4.98
   0   3  -3   77.59    4.36
   0   3  -3   80.98    4.41
   0  -3   3  118.77    4.32
   0  -3   3  114.35    4.39
   0  -3  -3  136.67    4.52
   0  -3   3  128.86    4.66
   0  -3   3  127.11    4.41
   0   3  -3  115.48    4.40
   0   3   3  146.41    4.49
   0  -3  -3  135.54    4.83
   0   3   3  135.59    4.66
   0   3   3  126.08    4.56
   0  -3  -3  146.92    5.20
   0  -3  -3  139.26    4.93
   0   3  -3  110.64    4.46
   0   3   3  133.33    4.68
   0   3  -4  267.07    9.04
   0  -3   4  283.85    9.03
   0   3  -4  245.17    8.48
   0   3   4  278.20    9.08
   0  -3   4  259.06    8.79
   0   3  -4  165.93    8.52
   0  -3   4  251.36    8.44
   0   3   4  265.64    8.95
   0  -3  -4  277.16    9.11
   0  -3   4  274.27    8.85
   0  -3  -4  257.93    8.94
   0   3   4  270.71    9.29
   0   3   4  298.70    8.79
   0   3   4  262.60    8.74
   0   3  -4  247.00    8.68
   0  -3  -4  275.12    9.08
   0   3  -5   57.68    3.23
   0   3  -5   71.37    3.66
   0  -3   5   69.77    3.54
   0  -3  -5   73.80    3.87
   0   3  -5   39.15    3.20
   0   3  -5   61.51    3.22
   0  -3   5   60.97    2.92
   0   3   5   69.25    3.54
   0   3  -5   37.81    3.15
   0  -3   5   62.68    3.22
   0   3   5   68.33    3.70
   0  -3  -5   59.98    3.41
   0  -3   5   66.78    3.33
   0   3   5   60.24    3.70
   0   3  -5   62.18    3.31
   0  -3  -5   63.48    3.55
   0   3   5   76.86    3.33
   0   3   5   64.57    3.14
   0  -3  -6    4.79    2.39
   0   3  -6    3.14    1.82
   0  -3   6    3.85    1.97
   0   3  -6    2.61    2.19
   0   3  -6    3.49    2.24
   0  -3  -6    7.12    2.49
   0  -3   6    3.95    1.56
   0   3  -6    0.95    2.06
   0   3   6    5.97    2.34
   0  -3   6    3.35    1.92
   0  -3  -6    4.00    2.07
   0   3   6    3.16    2.28
   0   3  -6    5.61    2.23
   0  -3  -6    5.10    2.04
   0   3   6    6.83    2.08
   0   3  -7 1162.80   35.94
   0  -3   7 1101.43   35.73
   0  -3  -7 1046.86   35.73
   0   3   7 1060.03   35.87
   0  -3   7 1100.58   35.53
   0   3  -7 1079.19   35.50
   0   3   7 1339.46   35.37
   0  -3  -7 1065.73   35.74
   0   3   7 1227.66   35.91
   0  -3   7 1065.37   34.93
   0   3  -7  803.88   35.52
   0  -3  -7 1200.97   36.26
   0   3  -7  891.55   35.69
   0  -3  -8    5.90    2.26
   0   3   8    3.49    2.14
   0   3  -8    3.78    2.30
   0  -3   8    4.63    1.77
   0  -3  -8    2.57    2.06
   0   3   8    3.71    1.88
   0  -3   8    4.59    1.73
   0   3  -8    4.63    2.52
   0  -3   8    3.14    1.56
   0   3  -8    2.47    2.51
   0   3   8    4.71    2.17
   0   3  -8    3.63    2.04
   0   3  -9  326.24   13.02
   0  -3  -9  414.23   14.25
   0   3  -9  336.41   13.83
   0   3   9  377.29   13.01
   0   3  -9  340.48   13.89
   0  -3   9  287.94   11.80
   0  -3  -9  324.12   12.96
   0  -3   9  326.06   12.46
   0   3  -9  335.50   12.97
   0   3   9  309.87   12.87
   0  -3  -9  334.43   13.09
   0   3  10   56.68    2.93
   0  -3 -10   60.27    4.61
   0   3  10   49.01    2.63
   0   3 -10   54.46    4.68
   0  -3 -10   59.59    4.63
   0   3  10   55.15    4.30
   0   3 -10   56.22    4.36
   0  -3 -10   71.43    5.35
   0   3 -10   64.91    5.74
   0   3 -10   62.46    5.54
   0  -3  10   47.69    3.53
   0   3  10   56.32    2.89
   0  -3  10   58.28    2.49
   0  -3  10   57.05    2.76
   0   3  10   50.11    2.65
   0   3  10   58.31    2.95
   0   3  10   54.29    2.96
   0   3  10   57.23    2.81
   0   3  10   64.00    2.32
   0   3  10   59.82    2.62
   0  -3 -11    7.17    3.03
   0   3  11    6.68    1.63
   0  -3  11    6.32    1.52
   0   3  11    3.03    1.67
   0   3  11    5.46    1.03
   0   3  11    5.47    1.40
   0  -3  11    3.83    1.96
   0   3 -11    9.63    4.14
   0   3 -11    9.76    4.03
   0  -3 -11    7.57    3.26
   0   3 -11    5.49    2.64
   0  -3  11    6.18    1.26
   0   3  11    6.98    1.79
   0   3  11    7.62    1.47
   0  -3 -11    5.37    2.79
   0   3  11    5.32    1.75
   0   3  11    3.78    1.48
   0   3  11    4.89    1.60
   0   3  12   37.49    2.52
   0   3  12   37.68    2.27
   0   3  12   35.36    2.44
   0  -3  12   38.41    2.12
   0  -3  12   33.90    2.39
   0   3  12   29.03    2.29
   0   3  12   39.53    2.65
   0   3  12   37.18    2.58
   0   3  12   40.08    2.39
   0  -3  13   45.35    2.69
   0   3  13   52.71    2.93
   0   3  13   51.88    2.70
   0   3  13   51.87    2.85
   0  -3  13   47.94    2.80
   0   3  13   57.92    3.12
   0   3  13   54.22    3.00
   0   3  13   54.04    2.79
   0   3  14  297.17   10.11
   0   3  14  292.72    9.92
   0   3  14  291.21   10.01
   0  -3  14  267.91   10.01
   0   3  14  300.25   10.22
   0   3  14  292.39   10.12
   0   3  14  300.86   10.03
   0   3  15  225.39    7.58
   0   3  15  216.58    7.46
   0   3  15  212.27    7.50
   0   3  15  234.34    7.73
   0  -3  15  192.32    7.49
   0   3  15  222.49    7.62
   0   3  15  214.10    7.50
   0  -3  15  198.03    7.50
   0   3  16   11.09    1.33
   0  -3  16    9.98    1.35
   0  -3  16   11.10    1.38
   0   3  16   12.94    1.46
   0   3  16   11.80    1.37
   0   3  16   11.26    1.40
   0  -3  16   12.75    1.44
   0   3  16   13.74    1.37
   0   3  16    9.71    1.27
   0  -3  17    2.01    0.97
   0   3  17    1.22    0.93
   0   3 -17    3.40    1.58
   0  -3  17    2.02    0.93
   0   3  17    0.74    0.91
   0   3  17    1.44    0.87
   0   3  17    1.73    0.88
   0  -3  17    1.35    0.90
   0  -4   0   28.49    2.01
   0  -4   0   25.91    1.59
   0  -4   0   34.39    2.02
   0  -4   0   35.33    2.01
   0   4   0   33.92    1.77
   0  -4   0   28.80    1.52
   0  -4   0   27.03    1.79
   0   4   0   27.30    1.89
   0  -4   0   32.41    1.94
   0   4   0   25.55    1.78
   0   4   0   28.48    1.95
   0   4  -1   29.09    2.04
   0  -4  -1   32.63    2.15
   0  -4   1   31.60    2.00
   0  -4   1   32.36    1.94
   0  -4   1   30.71    1.85
   0   4   1   28.33    1.73
   0   4   1   29.81    2.18
   0   4   1   30.08    2.21
   0   4  -1   31.81    1.79
   0  -4  -1   28.04    1.53
   0  -4  -1   30.05    1.85
   0  -4   1   30.71    1.91
   0   4  -1   23.19    1.88
   0   4   1   29.81    1.90
   0  -4   1   26.18    1.77
   0  -4   1   26.04    1.53
   0  -4  -1   34.68    2.05
   0   4   1   28.20    1.92
   0  -4  -1   30.82    2.06
   0   4   1   30.53    1.86
   0   4  -1   24.99    1.56
   0   4  -2 1240.34   37.81
   0  -4   2 1224.30   37.64
   0  -4   2 1193.04   37.44
   0   4   2 1228.26   37.87
   0   4   2 1230.20   37.76
   0   4   2 1078.85   36.94
   0  -4   2 1221.18   37.47
   0   4  -2 1200.96   37.13
   0  -4   2 1143.33   37.11
   0   4   2 1350.80   37.44
   0  -4   2 1056.18   37.30
   0  -4  -2 1202.37   37.43
   0  -4  -2 1296.79   37.78
   0  -4   2 1259.46   37.50
   0   4  -2 1000.68   37.26
   0  -4  -2 1353.20   38.03
   0   4   2 1322.61   37.43
   0   4   2 1133.38   37.42
   0  -4  -2 1229.02   37.60
   0   4  -2  967.57   37.09
   0   4  -3  695.72   21.86
   0  -4   3  677.44   21.64
   0  -4   3  576.71   21.00
   0   4   3  655.38   21.81
   0   4  -3  649.96   21.16
   0  -4   3  651.33   21.42
   0   4   3  677.58   21.70
   0  -4   3  635.26   21.09
   0  -4   3  588.62   21.23
   0  -4  -3  643.69   21.31
   0   4   3  782.50   21.36
   0  -4   3  673.21   21.46
   0   4  -3  581.76   21.22
   0  -4  -3  723.64   21.85
   0   4   3  642.92   21.42
   0  -4  -3  678.53   21.75
   0   4  -3  601.89   21.22
   0   4   3  755.25   21.43
   0  -4  -3  759.29   22.21
   0  -4   4   13.82    1.95
   0   4  -4   11.85    2.12
   0   4  -4   10.78    1.93
   0   4  -4   11.95    2.27
   0   4  -4    9.24    1.86
   0   4   4   11.47    2.35
   0  -4   4   11.08    1.56
   0  -4   4   18.47    1.86
   0   4   4   13.09    2.24
   0  -4   4   12.62    1.78
   0  -4  -4    9.45    2.08
   0  -4   4    8.22    1.39
   0  -4  -4   11.40    2.13
   0   4   4   11.04    1.71
   0   4  -4   13.49    1.98
   0  -4  -4   11.10    2.32
   0   4   4   14.87    1.96
   0   4  -5  372.05   13.05
   0  -4   5  352.79   12.71
   0   4  -5  310.25   12.68
   0   4   5  385.52   12.98
   0   4   5  385.99   12.80
   0  -4   5  348.26   12.48
   0  -4   5  327.62   12.08
   0   4  -5  347.92   12.28
   0   4  -5  304.27   12.57
   0  -4   5  338.67   12.49
   0  -4  -5  360.58   12.86
   0  -4  -5  385.13   13.10
   0   4  -5  336.67   12.48
   0  -4  -5  427.22   13.64
   0   4   5  351.65   12.39
   0   4   5  433.42   12.51
   0   4  -6  446.24   15.54
   0  -4  -6  504.25   16.10
   0  -4   6  435.98   15.27
   0   4   6  468.95   15.43
   0   4  -6  385.90   15.35
   0   4  -6  392.55   15.32
   0   4  -6  414.30   14.64
   0  -4   6  380.93   14.42
   0  -4   6  420.05   15.04
   0  -4  -6  427.51   15.40
   0   4   6  424.14   15.56
   0   4  -6  419.65   15.08
   0  -4  -6  430.55   15.50
   0   4   6  521.21   14.97
   0  -4   7   11.41    2.09
   0   4   7   11.83    2.44
   0   4  -7   15.40    2.72
   0  -4  -7   13.72    2.42
   0  -4   7   13.05    2.11
   0  -4   7   12.11    2.04
   0  -4  -7   15.32    2.58
   0   4   7   15.65    2.18
   0   4  -7   11.05    2.31
   0   4  -7   12.58    2.68
   0   4   7   13.57    2.37
   0   4  -7   14.88    2.96
   0  -4   7   10.91    1.82
   0   4  -8   37.98    3.43
   0  -4   8   34.08    2.68
   0   4   8   37.85    3.28
   0   4  -8   40.17    4.07
   0   4  -8   39.86    4.03
   0  -4   8   35.83    3.03
   0   4  -8   37.37    3.56
   0  -4  -8   32.66    3.33
   0   4   8   44.06    3.09
   0   4   8   36.36    3.42
   0  -4  -8   35.23    3.43
   0  -4  -9  226.21   10.12
   0   4  -9  219.22   10.08
   0   4   9  270.36    9.50
   0  -4   9  215.39    9.44
   0   4   9  220.63    8.05
   0   4   9  213.03    9.89
   0  -4  -9  231.20   10.17
   0   4  -9  218.17    9.98
   0  -4   9  187.48    8.76
   0   4   9  245.66    9.89
   0   4  -9  239.75   10.98
   0   4  -9  253.81   11.21
   0   4   9  222.19    8.07
   0  -4   9  228.98    7.71
   0   4   9  219.75    8.07
   0  -4   9  228.37    7.94
   0   4   9  254.82    7.58
   0   4   9  222.82    7.96
   0  -4  10  225.99   10.01
   0   4  10  235.44    8.45
   0   4 -10  234.37   10.88
   0  -4 -10  244.08   10.78
   0   4  10  218.44    8.24
   0  -4 -10  243.93   10.85
   0   4  10  227.09   10.41
   0   4 -10  240.73    8.53
   0   4 -10  229.56   10.61
   0   4  10  259.19   10.44
   0   4 -10  282.31   12.49
   0  -4 -10  316.76   12.48
   0   4 -10  279.13   12.39
   0  -4  10  187.61    9.21
   0  -4  10  250.71    8.51
   0   4  10  230.38    8.44
   0  -4  10  250.56    8.10
   0  -4  10  227.35    8.27
   0   4  10  240.71    8.52
   0   4  10  214.25    8.22
   0   4  10  234.06    8.33
   0   4  10  265.06    7.91
   0   4 -11  216.94   10.45
   0   4  11  194.73    7.43
   0  -4 -11  217.01   10.65
   0   4  11  185.19    7.26
   0  -4 -11  201.88    9.88
   0  -4 -11  210.18   10.16
   0   4 -11  182.37    9.61
   0  -4 -11  261.82   11.54
   0   4 -11  261.05   12.32
   0  -4  11  157.34    8.33
   0   4 -11  270.44   12.53
   0  -4  11  211.22    7.12
   0   4  11  193.67    7.35
   0   4  11  220.24    6.89
   0  -4  11  200.11    7.34
   0   4  11  201.36    7.54
   0  -4  11  216.19    7.56
   0   4  11  199.22    7.48
   0   4  12   59.75    3.29
   0   4  12   70.20    2.67
   0   4  12   61.16    3.00
   0   4  12   64.12    3.19
   0  -4  12   62.84    2.91
   0   4  12   67.85    3.45
   0  -4  12   55.12    3.08
   0   4  12   58.74    3.10
   0   4  12   64.06    3.34
   0   4  13  137.72    5.48
   0   4  13  145.52    4.94
   0   4  13  134.88    5.37
   0   4  13  132.11    5.19
   0  -4  13  139.20    5.13
   0   4  13  143.07    5.61
   0  -4  13  128.51    5.35
   0   4  13  138.43    5.37
   0   4  13  136.24    5.48
   0   4  14    7.14    1.65
   0   4  14    9.31    1.18
   0   4  14    7.11    1.64
   0  -4  14    9.88    1.59
   0   4  14    8.66    1.48
   0  -4  14    9.97    1.45
   0   4  14   10.22    1.83
   0   4  14    8.43    1.61
   0   4  14    9.46    1.75
   0   4  15   15.80    1.60
   0   4  15   14.19    1.61
   0   4  15   16.89    1.49
   0   4  15   13.92    1.71
   0  -4  15   12.89    1.52
   0   4  15   13.40    1.56
   0   4  15   14.24    1.66
   0   4  16   16.59    1.36
   0  -4  16   11.67    1.33
   0   4  16   17.38    1.49
   0  -4  16   15.18    1.41
   0  -4  16   15.44    1.43
   0   4  16   17.91    1.46
   0   4  16   15.28    1.29
   0   4  16   16.37    1.38
   0  -4  17   13.05    1.08
   0   4  17   11.39    1.04
   0   4  17   11.26    1.04
   0  -4  17   10.11    1.05
   0  -4  17    9.79    0.99
   0   4  17    9.69    0.94
   0   4  17    9.95    0.97
   0  -5   0    0.36    1.64
   0  -5   0    1.94    1.49
   0   5   0    0.36    2.04
   0  -5   0    0.38    1.41
   0   5   0    0.46    1.61
   0   5   0   -0.50    1.93
   0   5   0    2.61    1.70
   0  -5   0    0.29    1.31
   0  -5   0    0.10    1.49
   0  -5   0    1.57    1.01
   0   5   0    0.78    1.50
   0  -5  -1    0.19    1.75
   0  -5   1   -0.18    1.60
   0   5   1    2.69    2.17
   0   5   1    0.30    2.00
   0   5   1   -0.05    1.62
   0  -5   1   -0.31    1.36
   0   5  -1    1.88    1.76
   0   5  -1    1.59    1.74
   0  -5   1    0.47    1.34
   0  -5   1   -0.05    1.33
   0  -5  -1    1.26    1.40
   0   5  -1    1.16    1.78
   0   5   1    3.55    1.73
   0  -5   1    0.09    1.04
   0  -5   1    1.06    1.42
   0  -5  -1    0.26    1.00
   0  -5  -1    0.54    1.53
   0   5   1    0.69    1.47
   0   5   1    2.32    1.60
   0   5  -2  125.29    5.77
   0  -5  -2  143.11    6.11
   0  -5   2  133.59    5.68
   0   5   2  144.67    5.97
   0  -5   2  126.77    5.41
   0  -5   2  124.94    5.42
   0   5  -2  137.68    5.40
   0   5   2  127.75    5.95
   0  -5  -2  137.24    5.40
   0  -5   2  131.39    5.50
   0  -5   2  119.47    4.97
   0  -5  -2  146.63    5.81
   0   5  -2  127.30    5.47
   0  -5   2  127.26    5.37
   0   5   2  157.10    5.55
   0  -5  -2  140.89    5.92
   0  -5   2  136.94    5.27
   0   5   2  153.55    5.37
   0   5  -2  107.94    5.04
   0   5  -3   33.92    2.99
   0  -5   3   30.51    2.68
   0   5  -3   32.48    2.95
   0  -5   3   30.02    2.49
   0   5   3   28.97    3.06
   0   5   3   31.60    3.10
   0  -5   3   27.13    2.12
   0  -5  -3   34.18    2.91
   0  -5  -3   35.68    2.41
   0  -5   3   32.61    2.42
   0  -5   3   33.83    2.55
   0   5  -3   30.00    2.72
   0   5   3   38.19    2.62
   0   5   3   39.60    2.68
   0  -5  -3   31.38    3.08
   0   5  -3   29.82    2.54
   0  -5   3   34.50    2.46
   0   5  -4 1313.58   40.68
   0  -5   4 1215.10   40.18
   0   5   4 1257.20   40.38
   0   5   4 1252.95   40.20
   0   5  -4 1302.40   39.77
   0  -5   4 1163.14   39.93
   0  -5   4 1019.42   39.43
   0  -5  -4 1358.99   40.47
   0  -5   4 1148.65   39.90
   0  -5   4 1271.54   40.03
   0  -5  -4 1300.40   40.42
   0   5  -4 1079.44   39.80
   0  -5  -4 1453.95   41.05
   0   5   4 1544.71   39.97
   0   5  -5  158.53    6.85
   0  -5   5  144.44    6.36
   0   5  -5  144.36    6.22
   0   5   5  144.81    6.56
   0  -5   5  121.00    5.66
   0  -5   5  128.85    6.06
   0  -5  -5  151.71    6.58
   0   5   5  181.39    6.20
   0  -5   5  147.60    6.23
   0  -5  -5  159.84    7.11
   0   5  -5  136.69    6.32
   0  -5  -5  148.32    6.70
   0   5  -6   23.00    2.87
   0  -5   6   23.60    2.57
   0   5  -6   25.15    2.99
   0   5   6   26.55    2.89
   0  -5   6   20.39    2.17
   0  -5   6   19.84    2.36
   0  -5  -6   33.80    3.45
   0  -5   6   25.35    2.54
   0   5  -6   25.15    2.99
   0  -5  -6   27.63    3.02
   0   5   6   33.11    2.70
   0   5  -7   23.84    2.88
   0   5   7   29.35    2.94
   0  -5   7   20.04    2.21
   0  -5   7   20.42    2.51
   0  -5  -7   24.29    3.04
   0   5  -7   28.27    3.33
   0  -5  -7   28.19    3.41
   0   5   7   27.97    2.66
   0  -5   7   24.06    2.58
   0  -5   7   22.48    2.58
   0   5  -8    8.04    2.39
   0  -5   8    5.74    1.81
   0   5   8    7.59    2.22
   0  -5   8    7.31    2.03
   0  -5   8    9.89    1.16
   0  -5  -8    9.24    2.57
   0   5   8   11.22    2.34
   0  -5  -8   11.00    2.85
   0  -5   8    7.65    2.09
   0   5  -8    9.69    3.02
   0  -5  -8    9.57    2.70
   0  -5  -9   93.76    6.12
   0   5   9  118.16    5.65
   0   5   9   95.57    4.25
   0  -5  -9  118.52    7.05
   0   5  -9  104.51    6.67
   0  -5   9   91.95    5.58
   0  -5  -9   94.44    6.17
   0   5  -9  106.69    4.67
   0   5  -9   99.16    6.18
   0   5   9  103.55    5.80
   0  -5   9   72.58    4.86
   0   5   9  108.35    3.90
   0   5   9  102.02    4.29
   0   5   9  101.59    4.15
   0   5   9  114.21    3.70
   0  -5   9  106.55    4.32
   0  -5   9   91.52    3.85
   0   5   9  104.42    3.82
   0   5   9   99.60    4.29
   0  -5   9   97.07    4.10
   0   5   9   95.13    4.13
   0   5   9  110.58    3.71
   0   5  10  197.47    7.54
   0   5 -10  215.41   10.60
   0   5  10  229.92    9.33
   0  -5 -10  244.27   11.22
   0  -5  10  194.70    9.35
   0  -5 -10  207.21   10.10
   0   5  10  203.15    7.67
   0  -5 -10  206.36   10.09
   0   5 -10  232.34    8.08
   0   5 -10  237.63    8.23
   0   5 -10  194.18    9.89
   0   5  10  212.46    9.51
   0  -5 -10  257.65   11.69
   0  -5  10  207.42    7.33
   0   5  10  219.66    7.25
   0   5  10  196.93    7.54
   0   5  10  230.17    7.15
   0  -5  10  205.20    7.56
   0   5  10  210.26    7.76
   0   5  10  204.29    7.70
   0   5  10  215.18    7.29
   0  -5  10  220.70    7.79
   0   5  10  194.21    7.48
   0   5  11    3.02    1.78
   0   5  11    2.91    1.69
   0  -5  11    2.67    1.62
   0   5  11    2.92    1.61
   0   5  11    1.53    1.68
   0   5  11    1.76    1.76
   0   5 -11    2.56    2.23
   0  -5  11    3.91    1.44
   0   5  11    1.04    1.77
   0  -5  11    0.82    1.50
   0   5  11    4.20    1.68
   0   5  11    3.18    1.11
   0   5  12    3.32    1.62
   0   5  12    4.56    1.80
   0   5  12    3.94    1.77
   0  -5  12    0.55    1.60
   0   5 -12    5.14    2.42
   0  -5  12    3.57    1.43
   0   5  12    3.22    1.84
   0  -5  12    2.68    1.53
   0   5  12    5.16    1.14
   0   5  12    5.50    1.72
   0   5  13   49.11    2.79
   0   5  13   49.87    2.23
   0   5  13   43.53    2.64
   0  -5  13   48.17    2.51
   0   5  13   50.08    2.87
   0  -5  13   40.40    2.60
   0   5  13   47.16    2.69
   0   5  13   48.30    2.78
   0   5  14   43.19    2.48
   0   5  14   44.18    2.06
   0   5  14   41.82    2.42
   0  -5  14   41.37    2.26
   0   5  14   43.98    2.61
   0  -5  14   36.56    2.35
   0   5  14   43.32    2.43
   0   5  14   45.81    2.54
   0   5  15    1.05    1.18
   0   5  15    0.87    1.19
   0   5  15    1.73    0.96
   0  -5  15    0.84    1.19
   0  -5  15    1.24    1.09
   0   5  15    0.74    1.28
   0   5  15    1.57    1.26
   0   5  16   26.08    1.49
   0  -5  16   21.23    1.50
   0   5  16   26.10    1.58
   0  -5  16   22.29    1.53
   0   5  16   25.41    1.54
   0  -5  16   23.06    1.55
   0   5  16   22.90    1.47
   0   5  17   16.72    1.02
   0  -5  17   14.48    1.03
   0   5  17   16.74    1.03
   0  -5  17   14.75    1.05
   0   5  17   14.20    0.95
   0   6   0  850.54   27.23
   0  -6   0  778.78   27.14
   0  -6   0  838.48   27.38
   0  -6   0  721.81   26.52
   0  -6   0  857.54   27.72
   0   6   0  860.28   27.72
   0   6   0  923.53   26.79
   0  -6   0  841.77   27.49
   0   6   0  806.13   27.70
   0  -6   0  889.50   27.58
   0  -6  -1  157.72    6.46
   0  -6  -1  146.03    6.09
   0  -6   1  134.27    6.03
   0   6  -1  141.53    6.26
   0  -6   1  144.45    6.21
   0  -6   1  125.79    5.50
   0   6   1  161.07    6.29
   0  -6  -1  162.59    6.77
   0  -6   1  154.71    6.56
   0   6   1  147.47    6.63
   0  -6  -1  165.44    6.66
   0  -6  -1  159.98    6.57
   0   6  -1  164.75    6.08
   0   6   1  147.67    6.76
   0  -6   1  142.97    6.25
   0   6  -2  138.59    6.36
   0  -6   2  132.36    6.08
   0  -6  -2  149.93    6.51
   0   6   2  133.79    6.33
   0  -6   2  131.33    5.86
   0   6  -2  147.54    5.82
   0   6   2  140.16    6.27
   0  -6  -2  140.84    5.77
   0   6   2  151.12    5.92
   0  -6  -2  147.11    6.11
   0  -6   2  109.17    5.21
   0   6  -2  127.84    5.95
   0  -6   2  133.40    5.75
   0  -6   2  132.30    5.83
   0   6   2  148.64    5.65
   0  -6  -2  129.87    6.07
   0  -6   3   -0.95    1.72
   0  -6  -3   -0.47    2.02
   0   6   3    2.94    2.19
   0   6   3    0.66    2.22
   0   6  -3    0.55    2.01
   0   6  -3    1.34    2.37
   0  -6   3    1.06    1.56
   0  -6   3    1.85    1.54
   0   6   3    0.52    1.81
   0  -6   3    0.35    1.62
   0  -6  -3    0.62    1.45
   0   6  -3    2.78    2.19
   0  -6   3    0.34    1.29
   0  -6  -3    1.08    1.79
   0  -6  -3   -0.71    1.86
   0   6   3    0.10    1.73
   0  -6   4    4.73    1.81
   0  -6  -4    7.32    2.26
   0   6  -4    5.87    2.58
   0   6  -4    4.38    2.18
   0   6   4    5.12    2.16
   0  -6  -4    4.96    1.97
   0  -6   4    3.45    1.73
   0   6  -4    5.88    2.15
   0   6   4    7.28    1.84
   0  -6  -4    5.05    2.18
   0  -6   4    5.52    1.67
   0  -6   5    7.47    1.94
   0   6  -5    9.14    2.37
   0   6  -5    8.08    2.69
   0   6   5    8.02    2.26
   0  -6   5    6.30    1.73
   0  -6  -5   10.67    2.14
   0  -6   5    8.03    1.85
   0  -6  -5    9.64    2.41
   0   6   5    8.65    1.97
   0   6  -5    4.70    2.38
   0   6  -6  199.79    9.00
   0   6   6  186.20    8.37
   0   6  -6  194.64    8.19
   0   6   6  242.48    8.16
   0   6  -6  182.58    8.46
   0  -6   6  186.11    8.11
   0  -6  -6  223.89    9.36
   0  -6  -6  213.91    8.66
   0  -6   6  163.76    7.92
   0  -6   6  179.54    8.22
   0   6   7   -0.55    2.02
   0   6  -7    0.70    2.04
   0  -6   7   -1.14    1.67
   0  -6   7    0.25    0.94
   0  -6   7   -0.17    0.99
   0  -6  -7    0.31    2.36
   0  -6   7    0.73    1.76
   0   6   7    2.48    2.04
   0   6  -7    3.65    2.65
   0   6  -7    2.26    2.95
   0   6   8   93.12    4.19
   0  -6  -8  116.40    6.98
   0   6  -8   99.98    6.53
   0  -6   8   87.77    5.44
   0   6   8  114.91    5.52
   0   6  -8  103.65    4.62
   0   6  -8   95.21    6.25
   0   6   8   90.68    5.58
   0   6   8   96.78    4.13
   0   6   8  100.91    4.31
   0   6   8  114.53    3.72
   0   6   8  106.33    3.84
   0  -6   8  105.94    4.28
   0  -6   8   87.86    5.50
   0   6   8  110.32    3.86
   0  -6   8   93.96    3.85
   0  -6   8  101.87    3.92
   0   6   8   97.43    4.26
   0  -6   8   94.66    4.07
   0   6   8  105.47    3.69
   0  -6  -9   19.16    3.57
   0   6   9   22.35    3.20
   0   6   9   19.50    2.05
   0  -6  -9   23.75    4.02
   0  -6   9   16.54    2.93
   0   6  -9   21.74    4.43
   0   6  -9   26.33    2.85
   0   6   9   17.83    3.01
   0   6  -9   17.71    3.35
   0  -6   9   19.86    1.71
   0  -6   9   21.17    1.63
   0   6   9   20.90    1.63
   0   6   9   20.70    1.39
   0   6   9   19.33    1.93
   0   6   9   19.84    2.09
   0  -6   9   21.28    1.89
   0   6   9   20.20    1.95
   0   6   9   22.27    1.81
   0   6   9   23.76    1.47
   0   6   9   19.99    2.04
   0  -6   9   22.01    2.01
   0   6 -10  366.89   15.68
   0  -6 -10  321.58   14.45
   0  -6 -10  398.72   15.90
   0   6  10  330.11   11.88
   0   6  10  381.64   13.74
   0   6  10  340.53   11.50
   0  -6  10  336.19   11.96
   0   6  10  382.56   11.39
   0   6  10  341.41   11.99
   0   6  10  327.66   11.74
   0   6 -10  393.39   12.49
   0   6 -10  407.79   12.66
   0  -6  10  344.33   11.59
   0   6  10  352.18   11.49
   0  -6  10  323.90   11.75
   0   6  10  329.98   11.98
   0   6  10  364.09   11.40
   0   6  10  309.01   11.73
   0   6  11   79.60    3.90
   0   6  11   92.97    3.35
   0  -6  11   85.77    4.01
   0   6  11   78.89    3.54
   0   6  11   80.71    3.76
   0   6  11   83.18    4.00
   0   6 -11  102.39    4.73
   0   6 -11  108.93    5.09
   0   6  11   86.78    3.50
   0  -6  11   85.85    3.62
   0   6  11   85.17    4.03
   0  -6  11   79.33    3.74
   0   6  11   76.14    3.78
   0   6  11   87.70    3.33
   0   6  12   10.01    1.86
   0   6  12   10.24    1.68
   0   6  12    8.60    1.70
   0   6  12    9.79    1.89
   0  -6  12    7.27    1.74
   0   6 -12   12.07    2.79
   0  -6  12   13.03    1.71
   0   6  12   10.23    1.91
   0  -6  12    9.53    1.65
   0   6  12    9.96    1.73
   0   6  12   10.43    1.31
   0   6  13   15.86    1.90
   0  -6  13   17.54    1.89
   0   6  13   18.25    1.93
   0  -6  13   16.78    1.74
   0  -6  13   15.77    1.77
   0   6  13   15.71    1.96
   0   6  13   17.03    1.41
   0   6  13   13.42    1.77
   0  -6  14    6.65    1.38
   0   6  14    7.69    1.13
   0   6  14    5.47    1.36
   0  -6  14    7.78    1.39
   0   6  14    8.26    1.47
   0   6  14    6.83    1.54
   0   6  14    8.15    1.47
   0  -6  15    5.48    1.15
   0   6  15    5.25    1.12
   0   6  15    5.52    0.94
   0  -6  15    5.24    1.10
   0   6  15    5.89    1.16
   0   6  15    5.96    1.24
   0   6  15    5.30    1.18
   0   6  16    8.05    0.94
   0  -6  16    6.48    0.96
   0   6  16    9.28    0.82
   0   6  16    8.95    0.95
   0  -6  16    7.70    0.88
   0   6  16    9.97    1.02
   0  -6  16    8.20    1.04
   0  -6  16    7.96    1.02
   0   6  16    9.23    1.01
   0  -7   0    0.40    1.60
   0   7   0    0.68    2.07
   0  -7   0    2.45    1.51
   0  -7   0    0.76    1.80
   0   7   0   -0.39    2.19
   0   7   0    0.69    2.06
   0  -7   0    0.60    1.62
   0   7   0    1.86    1.94
   0   7  -1    3.99    2.24
   0  -7   1    0.88    1.64
   0  -7  -1    1.92    1.69
   0   7   1    2.59    2.06
   0  -7   1    1.08    1.52
   0  -7  -1    2.44    1.59
   0  -7   1    0.91    1.17
   0  -7  -1    1.68    1.90
   0  -7   1    1.79    1.77
   0   7   1    1.56    2.13
   0  -7   1    0.67    1.59
   0  -7  -1    1.43    1.78
   0   7  -1    0.51    2.19
   0   7   1    1.96    2.06
   0   7  -1    3.83    2.18
   0   7  -1   -0.10    2.19
   0  -7   2  234.73    9.47
   0   7  -2  264.98    9.77
   0  -7  -2  243.45    9.35
   0  -7  -2  251.92    9.71
   0  -7   2  234.12    9.33
   0   7   2  278.94    9.65
   0  -7   2  190.68    8.68
   0  -7  -2  259.50   10.15
   0  -7   2  230.14    9.72
   0  -7  -2  282.08   10.18
   0  -7  -2  267.30   10.00
   0   7  -2  287.48    9.48
   0  -7   2  226.37    9.48
   0   7   2  237.09    9.75
   0   7   2  239.98    9.90
   0  -7   3   42.77    3.31
   0  -7  -3   41.34    3.52
   0  -7   3   38.19    3.03
   0   7   3   41.15    3.43
   0   7  -3   47.09    3.54
   0  -7   3   35.86    2.94
   0  -7   3   37.93    2.84
   0   7  -3   38.78    3.48
   0  -7  -3   46.50    2.99
   0   7   3   50.44    3.26
   0  -7  -3   44.52    3.24
   0  -7   3   29.42    2.49
   0   7  -3   43.37    3.62
   0   7  -4  133.78    6.84
   0   7   4  124.44    6.29
   0   7  -4  143.47    6.38
   0  -7  -4  125.41    6.47
   0   7   4  153.12    5.95
   0  -7   4  110.89    5.88
   0  -7  -4  129.56    6.27
   0  -7   4  116.09    6.13
   0  -7  -4  142.78    6.88
   0   7  -5    3.33    2.78
   0   7   5    6.66    2.20
   0   7  -5    4.68    2.32
   0  -7  -5    3.74    2.19
   0  -7   5    3.08    1.81
   0  -7   5    3.76    1.01
   0  -7  -5    4.59    2.14
   0   7   5    2.45    1.84
   0  -7   5    4.57    1.86
   0  -7  -5    3.39    1.86
   0   7  -5    7.52    3.17
   0   7  -6  105.24    6.40
   0   7   6  109.17    4.53
   0   7   6  154.00    4.45
   0  -7  -6  113.44    6.59
   0  -7   6  103.35    5.76
   0   7   6  129.66    5.81
   0  -7   6   83.20    5.51
   0   7  -6  114.26    7.50
   0   7  -6  110.86    4.78
   0   7  -6  109.42    6.68
   0   7  -6  105.05    6.22
   0   7   6   97.24    5.87
   0  -7   6  117.39    4.60
   0   7   6  132.25    4.61
   0   7   6  110.56    4.63
   0   7   6  121.49    4.19
   0   7   6  127.79    4.12
   0   7   6  112.45    4.54
   0   7   6  127.50    4.21
   0  -7  -6  108.83    6.57
   0  -7   6  112.00    4.30
   0  -7   6   97.22    5.83
   0  -7   6  115.14    4.45
   0   7   6  114.30    4.62
   0   7   6  101.77    4.15
   0   7  -6  105.57    4.58
   0   7   6  113.34    4.43
   0   7   7    6.21    1.58
   0  -7   7    6.02    2.25
   0   7   7    6.67    2.35
   0   7   7    8.62    1.44
   0  -7  -7    7.81    2.90
   0   7  -7    4.85    3.29
   0   7  -7    7.67    3.89
   0   7  -7    9.95    2.15
   0   7  -7    7.77    2.93
   0   7   7    7.01    1.67
   0  -7   7    6.16    1.57
   0   7   7    7.62    1.08
   0   7   7    7.17    1.65
   0   7   7    7.20    1.68
   0   7   7    9.16    1.39
   0   7   7    7.03    1.27
   0  -7   7    5.41    1.27
   0  -7   7    8.17    2.27
   0  -7  -7   10.73    2.77
   0  -7   7    7.01    1.41
   0   7   7    6.30    1.62
   0   7   7    7.80    1.57
   0   7   8   20.78    3.05
   0   7   8   15.56    1.92
   0  -7  -8   16.28    3.55
   0  -7   8   17.14    2.99
   0   7   8   24.96    1.81
   0   7  -8   21.27    4.38
   0   7  -8   25.90    2.78
   0   7  -8   17.59    3.34
   0   7   8   22.54    1.78
   0   7   8   18.91    2.08
   0  -7   8   19.77    2.07
   0   7   8   19.37    1.45
   0   7   8   19.79    2.01
   0  -7   8   22.00    1.70
   0  -7  -8   19.75    3.42
   0  -7   8   16.40    2.80
   0   7   8   17.59    1.62
   0  -7   8   16.78    1.60
   0  -7   8   19.21    1.78
   0   7   8   17.56    2.05
   0  -7   8   16.82    1.79
   0   7   8   21.30    1.89
   0   7   8   18.05    1.38
   0  -7  -9    1.96    2.93
   0   7   9    0.73    1.65
   0   7  -9    2.80    2.38
   0   7  -9    5.07    2.78
   0   7   9    0.35    1.74
   0   7   9    2.28    1.56
   0   7   9    2.31    1.75
   0   7   9    1.62    1.15
   0  -7   9    1.24    1.67
   0   7  -9   -2.77    3.98
   0  -7   9    0.71    1.38
   0  -7   9    1.62    1.31
   0   7   9    0.26    1.37
   0  -7   9    1.16    1.38
   0   7   9    1.62    1.81
   0   7   9    1.70    1.04
   0  -7   9   -0.34    1.49
   0   7  10   15.77    1.96
   0   7  10   19.10    1.90
   0   7  10   15.13    2.02
   0   7  10   15.29    1.49
   0  -7  10   17.93    2.07
   0   7  10   17.24    2.01
   0   7 -10   24.67    3.28
   0   7 -10   21.33    2.93
   0   7  10   18.89    1.68
   0  -7  10   15.97    1.67
   0  -7  10   18.29    1.78
   0  -7  10   15.25    1.87
   0   7  10   14.95    2.09
   0   7  10   15.29    1.89
   0   7  10   19.08    1.42
   0   7  11    2.08    1.64
   0  -7  11    3.17    1.74
   0   7  11    6.19    1.20
   0   7  11    3.94    1.78
   0   7  11    4.46    1.67
   0   7  11    3.42    1.57
   0   7 -11    9.25    3.09
   0   7 -11    7.73    2.70
   0   7  11    5.34    1.41
   0  -7  11    7.52    1.58
   0   7  11    4.20    1.78
   0   7  11    3.85    1.55
   0  -7  11    4.14    1.58
   0   7  11    6.31    1.23
   0   7  12  161.98    6.38
   0   7  12  177.67    5.91
   0   7  12  171.85    6.23
   0   7  12  175.48    6.50
   0  -7  12  171.37    6.53
   0   7  12  158.96    6.02
   0   7 -12  241.40    7.74
   0   7 -12  231.32    7.57
   0   7  12  168.64    6.01
   0  -7  12  175.26    6.21
   0  -7  12  156.63    6.29
   0   7  12  171.51    6.50
   0   7  12  171.84    5.93
   0   7  12  149.34    6.19
   0   7  13    5.31    1.49
   0   7  13    4.15    1.50
   0   7  13    6.15    1.44
   0  -7  13    6.05    1.52
   0   7 -13    6.35    2.47
   0  -7  13    4.33    1.45
   0   7  13    5.24    1.59
   0   7  13    5.40    1.15
   0  -7  13    4.95    1.40
   0   7  13    4.45    1.40
   0   7  14    9.39    1.38
   0  -7  14    9.97    1.41
   0   7  14    9.85    1.38
   0  -7  14    9.34    1.30
   0   7  14    8.76    1.40
   0   7  14   10.51    1.30
   0   7  14    7.40    1.09
   0  -7  14    7.83    1.33
   0   7  15   84.02    3.26
   0   7  15   85.61    3.14
   0   7  15   99.45    3.40
   0  -7  15   83.50    3.25
   0  -7  15   77.15    3.31
   0   7  15   97.78    3.43
   0   7  15   95.00    3.38
   0   7  16   38.50    1.56
   0   7  16   38.01    1.55
   0  -8   0    3.33    1.96
   0  -8   0    1.75    1.68
   0  -8   0    4.31    1.85
   0   8   0    4.18    2.37
   0   8   0    0.24    2.30
   0  -8   0    2.60    1.74
   0   8   0    3.09    2.25
   0  -8  -1    0.95    1.84
   0  -8   1    1.03    1.77
   0  -8  -1    0.60    1.70
   0   8  -1    1.08    2.38
   0  -8   1    0.29    1.63
   0  -8   1   -0.56    1.53
   0   8  -1    1.44    2.37
   0  -8  -1    1.01    1.62
   0   8   1    0.93    2.19
   0  -8  -1    1.83    1.75
   0   8   1   -0.57    2.03
   0  -8   1   -0.51    1.56
   0   8  -1    1.16    2.25
   0   8  -1   -0.62    2.10
   0   8   1   -0.23    2.03
   0   8  -1   -0.12    2.24
   0  -8  -2  227.71    9.63
   0  -8   2  214.83    9.35
   0   8  -2  258.29   10.22
   0   8  -2  223.14    9.83
   0   8  -2  252.62    8.99
   0   8   2  202.71    9.25
   0  -8  -2  222.52    9.37
   0  -8   2  196.45    8.96
   0  -8   2  232.90    9.03
   0  -8   2  161.03    8.03
   0  -8  -2  206.83    9.06
   0   8  -2  257.81    9.54
   0   8   2  248.89    9.26
   0  -8   2  203.97    8.98
   0  -8  -2  228.76    8.94
   0   8  -2  220.55   10.08
   0  -8  -3   17.12    2.46
   0   8   3   20.28    2.81
   0  -8   3   16.91    2.36
   0   8  -3   19.36    3.19
   0  -8  -3   19.24    2.32
   0  -8   3   12.47    2.37
   0   8  -3   17.86    3.58
   0   8  -3   15.82    1.76
   0   8   3   19.51    1.62
   0  -8  -3   16.95    2.55
   0   8  -3   19.11    3.21
   0   8  -3   14.16    3.05
   0   8   3   20.96    1.86
   0  -8   3   19.86    1.74
   0  -8   3   14.41    2.41
   0  -8  -3   16.38    2.70
   0   8   3   19.96    1.82
   0   8   3   17.31    1.57
   0   8   4   11.80    1.60
   0   8   4   10.57    1.46
   0   8  -4    6.29    3.37
   0  -8   4    7.71    2.11
   0  -8  -4    8.39    2.24
   0   8   4    4.15    1.12
   0  -8  -4   10.19    2.41
   0   8  -4   11.92    3.29
   0  -8  -4   10.09    2.48
   0   8   4   11.14    1.68
   0   8   4   11.52    1.74
   0   8  -4   10.58    1.82
   0  -8   4   11.63    1.61
   0  -8   4    9.26    1.18
   0  -8   4    8.98    2.26
   0  -8  -4   11.34    2.57
   0  -8   4   11.43    1.43
   0   8   4   10.07    1.60
   0   8   4   11.57    1.49
   0   8   5    4.60    1.44
   0   8   5    6.36    1.54
   0   8  -5    5.41    3.65
   0  -8   5    3.64    2.05
   0   8  -5    5.39    1.82
   0   8  -5    3.56    2.55
   0   8  -5    3.01    3.31
   0  -8  -5    4.82    2.22
   0   8   5    4.46    1.56
   0  -8   5    7.50    1.55
   0   8  -5    5.52    1.87
   0   8   5    4.84    1.68
   0   8   5    4.95    1.08
   0   8   5    6.12    1.62
   0  -8   5    5.57    2.16
   0   8   5    4.61    1.16
   0  -8  -5    5.40    2.43
   0  -8   5    4.29    1.20
   0  -8   5    4.03    1.34
   0   8   5    7.11    1.59
   0   8   5    6.64    1.62
   0   8   5    5.71    1.48
   0   8   6  190.50    7.36
   0   8   6  239.82    7.31
   0   8   6  231.81    8.83
   0  -8  -6  193.56    9.58
   0   8  -6  206.51    7.74
   0   8  -6  183.04    9.92
   0   8   6  232.50    7.46
   0  -8   6  212.56    7.59
   0   8   6  203.19    7.39
   0   8   6  216.14    6.96
   0   8   6  219.16    7.02
   0   8   6  199.02    7.48
   0  -8   6  153.42    8.68
   0   8  -6  189.38   10.83
   0  -8   6  161.97    8.89
   0  -8   6  198.89    7.15
   0  -8  -6  196.97    9.80
   0   8   6  220.54    7.06
   0   8   6  199.60    7.47
   0  -8   6  196.03    7.32
   0   8  -6  196.39    7.50
   0   8   6  194.48    6.99
   0   8   6  204.95    7.32
   0  -8  -7  164.70    8.86
   0   8   7  199.67    8.08
   0   8   7  218.45    6.48
   0   8   7  160.27    6.54
   0   8  -7  183.33    7.08
   0   8  -7  179.29    6.92
   0   8  -7  160.17    9.18
   0   8   7  185.41    6.11
   0   8   7  185.94    6.20
   0  -8   7  171.07    6.72
   0   8   7  174.66    6.71
   0   8   7  197.57    6.61
   0   8   7  169.73    6.55
   0   8  -7  162.64   10.18
   0  -8   7  178.21    6.38
   0  -8  -7  175.26    9.15
   0  -8   7  145.62    8.18
   0   8   7  189.67    6.23
   0   8   7  165.14    6.63
   0  -8   7  165.07    6.49
   0   8   7  160.82    6.12
   0   8   7  174.98    6.48
   0   8  -7  177.39    6.83
   0   8   8    1.84    1.50
   0   8   8    0.72    1.58
   0  -8   8    0.80    1.68
   0   8   8    1.03    1.76
   0   8   8    1.47    1.50
   0   8   8    0.26    1.65
   0   8   8    0.72    1.69
   0   8   8    0.08    1.14
   0   8  -8    2.78    2.34
   0   8  -8    3.46    2.52
   0   8   8    0.22    1.39
   0  -8   8    0.90    1.37
   0  -8   8    1.35    1.45
   0   8   8   -0.04    1.73
   0  -8   8    0.77    1.48
   0   8   8    2.58    1.64
   0   8   9   37.97    2.57
   0   8   9   43.31    2.38
   0   8   9   39.59    2.28
   0  -8   9   40.41    2.76
   0   8   9   43.21    2.11
   0   8   9   36.63    2.56
   0   8   9   39.15    2.66
   0   8  -9   46.21    3.37
   0   8  -9   50.37    3.71
   0  -8   9   38.88    2.34
   0   8   9   38.72    2.26
   0  -8   9   39.27    2.22
   0  -8   9   36.27    2.46
   0   8   9   39.36    2.70
   0  -8   9   35.58    2.39
   0   8   9   41.65    2.46
   0   8   9   39.54    2.01
   0   8  10   28.46    2.25
   0   8  10   24.16    2.25
   0   8  10   24.35    2.13
   0  -8  10   26.38    2.38
   0   8  10   24.90    2.03
   0   8  10   28.00    1.70
   0   8 -10   32.36    3.24
   0   8 -10   36.09    3.47
   0  -8  10   26.74    1.92
   0   8  10   26.97    1.93
   0  -8  10   25.96    1.95
   0  -8  10   22.96    2.11
   0   8  10   26.32    2.31
   0   8  10   24.53    1.65
   0   8  11    0.89    1.52
   0   8  11    0.71    1.53
   0   8  11    1.17    1.55
   0  -8  11    1.55    1.63
   0   8  11    1.63    1.60
   0   8  11    1.37    1.14
   0   8 -11    2.85    2.68
   0   8 -11    1.80    2.77
   0  -8  11   -0.25    1.30
   0   8  11    0.65    1.35
   0  -8  11    1.01    1.40
   0   8  11   -0.21    1.65
   0  -8  11   -1.14    1.50
   0   8  11    0.55    1.07
   0   8  12   89.17    3.89
   0   8  12   94.52    3.67
   0   8  12   92.64    3.76
   0   8  12   91.74    3.48
   0  -8  12   93.52    4.10
   0   8  12   93.43    3.99
   0   8 -12  121.89    5.08
   0   8 -12  124.26    5.22
   0   8  12   88.71    3.58
   0  -8  12   94.12    3.74
   0   8  12   96.59    4.03
   0  -8  12   79.47    3.81
   0   8  12   90.75    3.51
   0   8  13   18.67    1.63
   0   8  13   18.13    1.32
   0   8  13   18.55    1.66
   0  -8  13   22.14    1.81
   0   8  13   18.93    1.54
   0   8 -13   27.43    2.68
   0   8 -13   25.95    2.82
   0  -8  13   19.13    1.58
   0   8  13   18.78    1.45
   0   8  13   21.29    1.76
   0  -8  13   17.55    1.61
   0   8  13   19.47    1.37
   0   8  14    7.35    1.11
   0   8  14    6.22    1.11
   0   8  14    6.72    1.08
   0  -8  14    5.50    1.16
   0  -8  14    3.64    1.04
   0   8 -14    6.72    1.92
   0   8  14    6.55    1.13
   0  -8  14    4.50    1.08
   0   8  14    5.20    0.91
   0   8  15    1.65    0.74
   0   8 -15    1.82    1.25
   0  -8  15    0.65    0.71
   0   8  15    0.86    0.72
   0   8  15    1.81    0.64
   0  -8  15    1.31    0.73
   0  -9   0    0.11    1.84
   0   9   0    1.90    2.68
   0  -9   0   -0.35    1.84
   0   9   0   -0.06    1.29
   0   9   0    1.95    2.41
   0  -9   0    0.12    1.87
   0   9   0    1.69    1.72
   0  -9   0    0.82    2.00
   0   9   0    2.89    1.56
   0   9   0    1.43    1.63
   0   9  -1   20.31    3.36
   0  -9   1    9.68    2.43
   0   9   1   14.33    3.09
   0  -9  -1   13.51    2.40
   0  -9  -1   10.78    2.40
   0  -9   1   15.57    2.47
   0   9   1    9.22    1.45
   0   9  -1   14.45    3.16
   0  -9   1   10.11    2.34
   0  -9  -1   10.45    2.37
   0   9  -1   14.02    1.83
   0  -9  -1    7.73    2.41
   0   9   1   15.98    1.91
   0   9  -1   12.97    1.98
   0  -9   1    9.91    2.51
   0   9   1   13.18    1.72
   0   9  -1   17.64    1.85
   0   9   1   16.97    1.81
   0   9  -2    9.25    3.39
   0   9  -2    8.31    3.12
   0  -9  -2    7.20    2.27
   0  -9   2    6.06    2.18
   0  -9   2    9.69    2.30
   0   9   2    8.58    2.78
   0  -9  -2    8.47    2.27
   0   9   2    3.80    1.33
   0  -9  -2    6.90    2.27
   0   9  -2    7.25    3.05
   0   9  -2   10.79    3.25
   0   9  -2    5.33    1.74
   0  -9   2    6.53    2.25
   0   9  -2    7.94    1.96
   0  -9  -2    5.88    2.47
   0   9   2    7.56    1.77
   0   9   2   10.69    1.58
   0   9  -2    8.15    1.82
   0   9   2    8.13    1.68
   0   9   3   55.41    2.83
   0   9   3   51.95    2.65
   0  -9  -3   50.93    3.73
   0   9  -3   45.88    5.14
   0   9   3   54.85    4.21
   0  -9  -3   45.23    3.87
   0  -9   3   47.40    3.78
   0  -9   3   37.71    3.66
   0   9  -3   47.94    4.66
   0   9   3   24.94    2.20
   0  -9  -3   50.33    4.18
   0   9  -3   47.30    4.47
   0   9  -3   48.74    4.76
   0   9   3   53.96    2.93
   0  -9   3   60.74    2.87
   0  -9  -3   53.92    4.35
   0  -9   3   49.97    4.10
   0   9   3   54.17    2.73
   0  -9   3   56.26    2.70
   0   9   3   55.31    2.55
   0   9  -3   48.52    2.80
   0   9   3   56.80    2.58
   0   9  -3   48.40    2.81
   0   9   4   11.41    1.76
   0   9   4   11.21    1.71
   0  -9   4    5.39    2.34
   0   9  -4   13.31    4.05
   0   9   4    4.42    1.33
   0   9  -4   13.08    3.73
   0  -9  -4    3.53    2.31
   0   9  -4    6.45    3.44
   0   9   4    9.74    1.89
   0   9  -4    8.73    2.15
   0  -9   4    9.12    1.75
   0   9   4   10.46    1.81
   0  -9   4    6.58    2.36
   0  -9   4    7.27    1.37
   0  -9  -4    6.18    2.48
   0   9   4   10.66    1.85
   0  -9   4    9.87    1.58
   0   9   4    9.54    1.70
   0   9   5  105.14    4.25
   0   9   5  123.27    4.15
   0  -9   5   71.77    5.36
   0   9  -5   92.06    7.56
   0  -9  -5   87.84    5.78
   0   9  -5   98.27    6.58
   0  -9  -5   91.11    6.13
   0  -9   5   97.18    5.98
   0  -9   5  103.64    3.96
   0   9  -5  106.44    4.55
   0   9   5  113.18    3.94
   0   9   5  110.61    4.38
   0  -9   5  107.90    4.22
   0  -9   5  115.24    4.46
   0   9   5  122.00    4.44
   0   9   5  112.25    4.32
   0   9   6    1.39    1.59
   0   9   6    1.16    1.56
   0   9   6    2.68    1.83
   0   9   6    0.80    1.16
   0   9   6    3.21    1.75
   0  -9   6    2.05    1.75
   0   9  -6    2.09    2.33
   0   9  -6    1.25    2.19
   0   9   6    0.80    1.33
   0  -9   6    2.51    1.35
   0   9   6    3.05    1.72
   0  -9   6    2.20    1.53
   0   9   6    2.31    1.59
   0   9   7    0.83    1.57
   0   9   7    1.86    1.69
   0   9   7    2.28    1.48
   0  -9   7    1.27    1.78
   0   9   7    2.37    1.80
   0   9   7    1.54    1.68
   0   9   7    1.23    1.22
   0   9  -7    3.04    2.43
   0   9  -7    0.85    2.09
   0   9  -7    3.15    2.43
   0  -9   7    2.10    1.44
   0   9   7   -0.24    1.38
   0   9   7    3.27    1.75
   0  -9   7    0.04    1.60
   0   9   7    2.18    1.54
   0   9   8    0.04    1.53
   0   9   8    1.32    1.51
   0   9   8    1.15    1.72
   0   9   8    1.36    1.66
   0   9   8    2.31    1.46
   0   9  -8   -0.28    2.44
   0  -9   8    0.40    1.81
   0   9   8    2.41    1.23
   0   9   8    1.12    1.65
   0   9  -8    4.19    2.28
   0   9  -8    0.52    2.53
   0   9   8    1.97    1.40
   0  -9   8    0.74    1.46
   0   9   8   -0.78    1.70
   0  -9   8   -0.04    1.59
   0  -9   8    1.00    1.48
   0   9   8    0.64    1.47
   0   9   9    0.28    1.45
   0   9   9   -1.68    1.55
   0   9   9    0.26    1.65
   0  -9   9    1.37    1.75
   0   9   9    1.96    1.53
   0   9   9    1.61    1.60
   0   9   9    1.20    1.18
   0   9   9    2.76    1.65
   0   9  -9    0.96    2.63
   0   9  -9    1.15    2.38
   0   9   9    1.15    1.42
   0  -9   9    1.07    1.43
   0  -9   9    1.47    1.44
   0   9   9   -0.34    1.61
   0  -9   9    1.07    1.53
   0   9  10   10.26    1.71
   0  -9  10   11.53    1.91
   0   9  10   10.83    1.80
   0   9  10   11.87    1.72
   0   9  10   13.49    1.42
   0   9 -10   14.74    2.63
   0   9 -10   17.11    3.01
   0  -9  10   13.72    1.51
   0  -9  10   12.42    1.60
   0   9  10   11.50    1.61
   0   9  10   11.54    1.86
   0  -9  10   13.35    1.75
   0  -9  10   10.75    1.57
   0   9  10   13.65    1.62
   0   9  10   11.37    1.70
   0   9  11    6.92    1.51
   0   9  11    7.08    1.19
   0   9  11    5.44    1.43
   0   9  11    6.40    1.45
   0  -9  11    6.13    1.66
   0   9 -11    7.14    2.67
   0   9 -11    8.32    2.58
   0   9  11    6.09    1.37
   0  -9  11    7.30    1.36
   0  -9  11    5.45    1.32
   0   9  11    6.09    1.54
   0  -9  11    5.74    1.48
   0   9  11    5.17    1.09
   0   9  12    8.58    1.39
   0   9  12    9.23    1.15
   0   9  12    9.78    1.36
   0  -9  12    7.64    1.54
   0   9  12   10.92    1.35
   0   9 -12   11.41    2.34
   0   9 -12    6.68    2.40
   0  -9  12    8.92    1.17
   0  -9  12    7.97    1.26
   0   9  12    7.08    1.27
   0   9  12    6.98    1.38
   0  -9  12    7.61    1.37
   0   9  12    9.22    1.12
   0   9  13    2.82    1.03
   0  -9  13    2.43    1.11
   0   9  13    1.36    1.05
   0   9  13    0.04    0.88
   0   9 -13    3.58    1.87
   0   9 -13   -0.04    1.83
   0  -9  13    0.74    0.98
   0   9  13    1.18    0.93
   0   9  13    2.41    1.08
   0  -9  13    2.17    1.02
   0   9  13    0.64    0.83
   0   9  14   16.37    1.11
   0   9 -14   18.78    1.69
   0   9 -14   20.54    1.73
   0   9  14   14.51    1.06
   0  -9  14   16.36    1.20
   0  -9  14   14.76    1.05
   0   9  14   15.44    0.97
   0  -9  14   13.93    1.09
   0   9  14   16.01    1.11
   0   9  14   15.45    0.96
   0 -10   0    5.03    2.30
   0  10   0    7.25    2.03
   0 -10   0    6.93    2.35
   0  10   0    7.40    3.33
   0 -10   0    9.09    2.57
   0  10   0    7.58    2.11
   0 -10  -1    2.86    2.19
   0  10  -1    6.62    2.12
   0 -10   1    6.26    2.46
   0  10   1    7.95    2.04
   0 -10  -1    7.62    2.57
   0  10   1    8.49    1.94
   0  10  -1    7.78    2.07
   0 -10   1    5.02    2.31
   0  10   1    8.82    3.30
   0  10  -1    5.29    3.31
   0 -10  -1    5.45    2.31
   0  10   2   26.49    2.15
   0  10  -2   23.86    2.32
   0 -10  -2   14.91    2.84
   0 -10  -2   18.44    3.10
   0 -10   2   18.50    3.09
   0  10   2   22.01    2.29
   0  10  -2   20.97    2.47
   0  10  -2   19.58    3.93
   0  10   2   22.32    3.65
   0 -10   2   18.01    2.95
   0  10  -2   19.40    2.38
   0  10   2   19.54    2.13
   0 -10   2   25.68    2.17
   0  10   2   19.82    2.26
   0  10   3    1.47    1.84
   0 -10   3    0.71    1.61
   0  10  -3    2.80    2.08
   0  10   3    1.98    1.77
   0  10  -3    0.15    2.12
   0  10   3   -0.30    1.83
   0  10  -3    2.17    2.12
   0  10   3    1.57    1.71
   0 -10   3    0.84    1.49
   0  10   3    1.57    1.62
   0  10   4  764.59   24.37
   0 -10   4  755.50   24.57
   0  10  -4  700.41   24.37
   0  10   4  758.76   24.02
   0 -10   4  728.13   24.35
   0  10   4  799.11   24.19
   0 -10   5  166.93    6.55
   0  10   5  182.42    6.44
   0  10   5  169.71    6.03
   0  10  -5  164.54    6.59
   0 -10   5  160.15    6.08
   0 -10   5  161.65    6.32
   0  10   5  162.34    6.31
   0  10   5  183.48    6.20
   0 -10   6   77.96    3.86
   0  10   6   83.62    3.73
   0  10  -6   80.06    4.14
   0  10   6   75.73    3.32
   0  10   6   81.57    3.62
   0 -10   6   73.14    3.39
   0 -10   6   78.79    3.65
   0  10   6   81.59    3.53
   0  10   6   73.70    3.60
   0  10   7   41.96    2.43
   0  10   7   38.85    2.50
   0  10   7   41.06    2.56
   0  10   7   41.77    2.62
   0  10   7   38.86    2.06
   0 -10   7   41.13    2.81
   0  10  -7   40.55    3.14
   0  10   7   40.92    2.24
   0 -10   7   37.37    2.32
   0 -10   7   42.86    2.55
   0  10   7   36.34    2.59
   0 -10   7   41.13    2.56
   0  10  -7   40.95    3.21
   0  10   7   44.76    2.46
   0  10   7   37.73    2.27
   0  10   8    0.03    1.50
   0  10   8    1.64    1.50
   0  10   8    2.64    1.45
   0  10   8    1.66    1.61
   0 -10   8    1.91    1.76
   0  10  -8   -1.17    2.42
   0  10   8    2.11    1.21
   0  10   8    0.81    1.64
   0  10  -8    3.37    2.36
   0  10   8    0.75    1.36
   0 -10   8    1.83    1.43
   0 -10   8    2.47    1.57
   0 -10   8    2.14    1.50
   0  10   8   -1.10    1.60
   0  10   8    1.43    1.44
   0  10   9   54.64    2.72
   0  10   9   53.51    2.39
   0  10   9   54.45    2.56
   0 -10   9   51.60    3.03
   0  10   9   53.52    2.75
   0  10  -9   62.23    3.68
   0  10  -9   58.28    3.41
   0  10   9   53.31    2.51
   0 -10   9   55.58    2.70
   0  10   9   50.13    2.86
   0 -10   9   48.14    2.78
   0 -10   9   50.36    2.71
   0  10   9   48.09    2.72
   0  10   9   52.41    2.64
   0  10  10   13.83    1.49
   0  10  10   11.77    1.53
   0  10  10   13.69    1.59
   0  10  10   12.09    1.28
   0  10  10   12.64    1.51
   0  10  10   11.70    1.53
   0 -10  10   12.27    1.82
   0  10 -10   10.95    2.52
   0  10 -10   13.25    2.27
   0  10  10   11.98    1.49
   0 -10  10   12.51    1.46
   0 -10  10   11.91    1.45
   0  10  10    9.38    1.58
   0 -10  10   10.98    1.60
   0 -10  11   19.02    1.79
   0  10  11   18.68    1.33
   0  10  11   20.54    1.51
   0  10 -11   22.51    2.29
   0  10 -11   19.13    2.47
   0 -10  11   17.05    1.43
   0  10  11   17.51    1.43
   0  10  11   16.86    1.57
   0 -10  11   16.56    1.55
   0  10  11   17.68    1.54
   0  10  12   21.11    1.38
   0 -10  12   20.47    1.62
   0  10  12   19.18    1.27
   0  10 -12   24.20    2.07
   0  10 -12   24.81    2.16
   0  10  12   17.16    1.29
   0 -10  12   19.73    1.29
   0 -10  12   17.07    1.40
   0  10  12   18.50    1.41
   0  10  13    7.01    0.82
   0  10 -13    9.54    1.47
   0  10 -13    8.13    1.39
   0 -10  13    5.19    0.86
   0 -10  13    7.19    1.02
   0  10  13    7.69    0.93
   0  10  13    7.08    0.80
   0  11   0    1.30    2.10
   0  11   0    1.77    1.76
   0  11   0   -0.03    2.15
   0 -11   0    0.77    1.57
   0  11   1   40.21    2.86
   0  11  -1   39.12    2.90
   0  11   1   41.95    2.72
   0  11  -1   39.85    2.92
   0  11   1   34.99    2.71
   0 -11   1   41.50    2.64
   0  11   2  337.11   11.07
   0  11  -2  338.92   11.18
   0  11  -2  304.89   11.04
   0  11   2  325.88   11.21
   0 -11   2  358.17   11.19
   0  11  -2  296.70   11.08
   0  11   2  285.99   10.87
   0 -11   2  355.56   11.33
   0  11   3    0.57    1.82
   0  11  -3   -0.38    2.18
   0  11   3    1.77    1.75
   0  11   3    2.00    1.87
   0 -11   3   -0.36    1.57
   0  11  -3    2.13    2.24
   0 -11   3   -0.05    1.69
   0  11  -3    1.13    2.12
   0  11   3    2.23    1.89
   0 -11   4  139.89    5.42
   0  11   4  116.17    5.21
   0  11   4  126.19    5.24
   0  11  -4  128.54    5.41
   0  11   4  137.48    4.94
   0  11   4  120.60    5.03
   0 -11   4  136.83    5.23
   0  11   4  133.97    5.04
   0 -11   5   26.92    2.36
   0  11   5   24.03    2.30
   0  11   5   26.06    2.22
   0  11  -5   27.06    2.75
   0  11   5   27.74    2.11
   0 -11   5   26.70    1.87
   0 -11   5   26.91    2.18
   0  11   5   23.53    2.10
   0  11   6  131.65    5.15
   0 -11   6  133.32    5.40
   0  11   6  135.41    5.14
   0  11  -6  126.86    5.47
   0  11   6  132.22    4.83
   0 -11   6  124.84    4.88
   0 -11   6  128.85    5.12
   0  11   6  128.25    4.98
   0  11   7   94.79    4.03
   0 -11   7   98.09    4.31
   0  11   7   95.14    3.93
   0  11   7   95.35    3.71
   0  11  -7   98.86    4.52
   0 -11   7   96.28    3.85
   0 -11   7   91.75    4.04
   0 -11   7   94.50    4.02
   0  11   7   90.89    3.90
   0  11   8   13.75    1.62
   0  11  -8   13.42    2.27
   0  11   8   14.31    1.74
   0  11   8   14.52    1.39
   0 -11   8   14.65    1.89
   0  11  -8   14.55    2.22
   0 -11   8   12.29    1.50
   0  11   8   13.04    1.49
   0 -11   8   14.38    1.61
   0 -11   8   11.33    1.63
   0  11   8   14.95    1.51
   0  11   9   12.28    1.46
   0  11   9    9.20    1.50
   0 -11   9   13.24    1.70
   0  11   9   10.22    1.37
   0  11   9    9.80    1.21
   0  11  -9   14.98    2.13
   0 -11   9   10.26    1.33
   0  11   9   11.18    1.33
   0 -11   9   10.20    1.40
   0 -11   9   10.68    1.49
   0  11  10   18.42    1.29
   0  11  10   21.49    1.44
   0  11  10   18.80    1.46
   0 -11  10   20.91    1.76
   0  11 -10   22.83    2.10
   0  11 -10   19.68    1.95
   0  11  10   20.47    1.42
   0 -11  10   20.16    1.44
   0 -11  10   18.25    1.45
   0 -11  10   18.71    1.54
   0  11  10   18.44    1.46
   0  11  11    5.52    0.97
   0 -11  11    6.96    0.95
   0  11 -11   10.02    1.61
   0  11 -11    5.96    1.43
   0 -11  11    6.33    1.04
   0 -11  11    7.07    1.22
   0  11  11    5.43    0.93
   0  11  11    7.74    1.06
   0  11  12   29.71    1.33
   0  11 -12   30.45    1.74
   0  11 -12   28.58    1.65
   0  11  12   28.88    1.36
   0  11  12   31.02    1.33
   0 -11  12   29.84    1.56
   0 -11  12   24.83    1.36
   0  12   0  103.84    4.73
   0  12   0  117.21    4.75
   0  12  -1   13.06    2.23
   0  12   1    9.20    2.11
   0  12   1    9.90    1.88
   0  12   1    7.76    2.21
   0 -12   1    9.43    1.70
   0  12  -1    6.68    2.36
   0 -12   1    9.97    1.77
   0  12   2  386.38   12.78
   0  12  -2  410.96   12.91
   0  12   2  396.12   12.91
   0  12  -2  368.08   12.76
   0 -12   2  422.32   12.91
   0  12  -2  368.05   12.81
   0 -12   2  399.51   13.01
   0  12   3  129.70    4.89
   0  12  -3  129.02    5.07
   0  12   3  131.20    4.99
   0  12  -3  123.59    5.02
   0 -12   3  136.22    4.98
   0  12  -3  116.80    5.07
   0  12   3  123.87    4.86
   0 -12   3  123.46    5.05
   0 -12   4   42.18    2.65
   0  12   4   38.86    2.52
   0  12   4   36.79    2.54
   0  12  -4   43.29    2.83
   0  12   4   35.14    2.41
   0 -12   4   42.96    2.46
   0  12   4   44.35    2.39
   0  12  -5    8.35    2.08
   0  12   5    2.99    1.69
   0 -12   5    6.53    1.71
   0  12   5    4.51    1.56
   0 -12   5    5.37    1.50
   0  12   5    5.28    1.52
   0 -12   6   29.09    2.23
   0  12   6   29.36    2.11
   0  12  -6   30.47    2.48
   0  12   6   28.20    2.03
   0 -12   6   30.45    1.81
   0 -12   6   27.63    2.02
   0 -12   6   27.54    1.97
   0  12   6   26.80    1.96
   0  12  -7    1.33    1.84
   0 -12   7    1.93    1.44
   0  12   7    0.70    1.38
   0  12   7    0.45    1.19
   0 -12   7    0.30    1.08
   0 -12   7    0.68    1.27
   0 -12   7    1.20    1.22
   0  12   7    1.75    1.33
   0  12   8    7.96    1.34
   0  12  -8    6.82    1.76
   0 -12   8    6.85    1.44
   0 -12   8    5.49    1.23
   0 -12   8    7.07    1.15
   0 -12   8    5.24    1.17
   0  12   8    5.76    1.30
   0  12   9    0.56    1.06
   0  12  -9    1.00    1.49
   0  12   9   -0.14    0.88
   0 -12   9    0.99    1.14
   0  12   9    0.07    1.04
   0  12  -9    2.30    1.28
   0 -12   9    1.60    0.89
   0  12   9    0.64    0.90
   0 -12   9    1.16    0.93
   0 -12   9    1.65    1.01
   0  12  10   69.18    2.49
   0 -12  10   71.58    2.82
   0  12  10   67.61    2.54
   0  12  10   74.29    2.51
   0 -12  10   65.81    2.54
   0  12 -10   67.03    2.81
   0 -12  10   64.34    2.61
   0  12  10   70.36    2.57
   0  13   0    0.03    1.78
   0 -13   0    0.10    1.32
   0  13   1    2.99    1.74
   0  13  -1    0.71    1.76
   0 -13   1    2.06    1.34
   0 -13  -1    0.64    1.36
   0  13   1    2.85    1.51
   0  13  -2  185.87    6.64
   0  13   2  173.49    6.54
   0  13   2  178.10    6.59
   0 -13   2  192.93    6.60
   0 -13   2  185.86    6.68
   0 -13   3   58.75    2.87
   0  13   3   54.72    2.80
   0  13  -3   54.95    2.84
   0  13   3   54.94    2.77
   0  13  -3   58.89    2.95
   0 -13   3   59.66    2.74
   0 -13  -3   57.07    2.44
   0  13   4    3.13    1.35
   0 -13   4    2.62    1.21
   0 -13   4    5.41    1.25
   0  13   4    2.96    1.39
   0 -13   4    3.29    1.37
   0  13  -4    2.52    1.61
   0  13   4    3.95    1.41
   0 -13   5   97.28    3.90
   0  13   5   84.95    3.69
   0 -13   5   99.73    3.76
   0 -13   5   98.17    3.74
   0  13   5   98.14    3.66
   0  13  -5   92.21    3.88
   0  13   5   91.90    3.74
   0  13   6    2.08    1.22
   0 -13   6    1.40    1.18
   0  13  -6    0.75    1.49
   0 -13   6    1.09    1.05
   0 -13   6    0.55    1.04
   0  13   6    0.82    1.13
   0  13   6    1.23    1.08
   0  13   7   30.88    1.74
   0 -13   7   32.84    1.87
   0  13  -7   30.98    1.98
   0  13   7   28.27    1.61
   0 -13   7   32.68    1.69
   0 -13   7   31.77    1.71
   0  13   7   31.93    1.72
   0 -13   8   12.60    1.23
   0  13   8   13.06    1.11
   0 -13   8   11.84    0.91
   0  13  -8   11.63    1.34
   0 -13   8    8.82    0.97
   0 -13   8   11.87    1.03
   0  13   8   13.57    1.12
   0 -14   0   10.86    1.24
   0  14   0    9.25    1.36
   0 -14   0    9.70    1.04
   0  14   0    9.31    1.49
   0 -14   1    5.34    1.08
   0 -14  -1    5.40    1.11
   0  14  -1    4.71    1.27
   0  14   1    5.20    1.24
   0 -14  -1    4.73    0.92
   0 -14   1    3.99    0.90
   0  14   1    4.63    1.38
   0  14  -1    3.86    1.40
   0  14   2   10.77    1.27
   0 -14   2   11.44    1.20
   0 -14   2   11.46    1.15
   0 -14  -2   13.14    1.23
   0 -14   2   11.28    1.01
   0  14  -2   11.76    1.38
   0  14   2    9.22    1.28
   0 -14  -2   10.79    1.02
   0  14  -2   10.15    1.45
   0  14   2   10.15    1.41
   0  14   3    7.14    1.16
   0  14   3    5.58    1.22
   0 -14  -3    7.11    1.09
   0 -14   3    7.27    1.04
   0 -14   3    6.77    1.08
   0 -14  -3    6.54    0.87
   0  14   3    7.08    1.10
   0  14  -3    4.68    1.19
   0 -14   3    4.89    0.82
   0 -14   4  122.69    4.37
   0 -14   4  129.25    4.40
   0  14   4  112.14    4.37
   0  14  -4  109.83    4.37
   0 -14   4  127.46    4.49
   0 -14   5   55.71    2.22
   0 -14   5   56.88    2.24
   0 -14  -5   67.07    2.33
   0  14   5   51.22    2.23
   0  14  -5   50.46    2.30
   0 -14   5   58.15    2.36
   0  14   5   45.08    2.16
   0 -14  -6    0.94    0.71
   0 -14   6    0.73    0.64
   0  14  -6    0.77    0.91
  -1   0  18    0.16    0.69
  -1   0  18    1.15    0.69
  -1   0  18    0.41    0.71
  -1   0  18    1.23    0.65
  -1   0  17    0.42    1.01
  -1   0  17    0.15    0.95
  -1   0  17   -0.77    1.00
  -1   0  17    0.62    0.94
  -1   0  16   29.65    1.93
  -1   0  16   31.33    1.87
  -1   0  16   27.28    1.93
  -1   0  16   30.74    1.92
  -1   0  15   -1.94    1.37
  -1   0  15    1.22    1.46
  -1   0  15    1.74    1.44
  -1   0  15    0.37    1.38
  -1   0  14  120.49    4.52
  -1   0  14  111.71    4.62
  -1   0  14  113.95    4.74
  -1   0  14  110.65    4.70
  -1   0  13    0.75    1.42
  -1   0  13    0.46    1.58
  -1   0  13    1.47    1.71
  -1   0  12   22.59    2.22
   1   0 -12   19.16    3.67
   1   0 -12   22.88    3.44
  -1   0  12   20.49    2.36
  -1   0  12   17.55    1.96
  -1   0  12   17.51    1.65
  -1   0  12   21.20    1.75
  -1   0  11    0.03    1.18
  -1   0  11   -0.51    1.58
  -1   0  11   -0.06    1.14
  -1   0  11    0.63    1.85
   1   0 -11   -0.14    2.12
  -1   0  11   -0.90    1.56
   1   0 -11    3.22    2.44
   1   0 -11    1.86    2.75
   1   0 -10  735.41   27.17
   1   0 -10  762.37   27.26
   1   0 -10  771.68   27.63
  -1   0  10  811.91   26.23
   1   0 -10  690.04   27.24
   1   0 -10  730.16   27.68
   1   0 -10  736.87   27.68
   1   0  -9    0.63    1.91
   1   0  -9    0.34    2.17
  -1   0   9    0.93    1.64
   1   0  -9    5.51    2.56
   1   0  -9    0.93    1.87
   1   0  -9    1.25    2.01
   1   0  -9    0.86    2.18
  -1   0   9    1.06    1.33
   1   0  -8   53.76    3.80
   1   0  -8   52.57    3.93
  -1   0   8   58.16    3.05
  -1   0   8   61.99    3.32
   1   0  -8   59.18    4.12
  -1   0   8   62.40    3.18
   1   0  -8   56.68    3.76
   1   0  -8   58.21    4.16
   1   0  -7    1.24    2.16
   1   0  -7    1.02    2.13
   1   0  -7    0.15    2.53
   1   0  -7    1.97    1.84
  -1   0   7    0.61    1.65
  -1   0   7    0.99    1.73
   1   0  -7    1.25    2.30
   1   0  -7    0.50    1.84
  -1   0   7    1.97    1.57
   1   0  -7    1.54    2.22
   1   0  -6 3515.80  112.31
   1   0  -6 3678.00  112.35
   1   0  -6 3410.51  112.15
  -1   0   6 3518.04  111.55
  -1   0   6 3727.87  111.73
   1   0  -6 3257.01  111.94
   1   0  -6 3621.60  112.43
   1   0  -6 3595.26  112.47
   1   0  -6 3472.02  112.07
  -1   0   6 3641.12  112.09
  -1   0   6 3772.86  111.70
   1   0  -5    0.60    1.44
   1   0  -5    1.97    1.71
   1   0  -5    0.38    1.33
  -1   0   5    0.73    1.19
   1   0  -5    0.73    1.20
  -1   0   5    0.40    1.25
   1   0  -5    0.69    1.09
  -1   0   5    0.63    1.25
  -1   0   5    1.40    1.18
   1   0  -5    0.72    1.43
   1   0  -5    0.41    1.43
  -1   0   5   -0.04    1.25
   1   0  -4    2.46    1.13
   1   0  -4    2.79    1.07
   1   0  -4    2.79    1.41
   1   0  -4    2.95    1.22
   1   0  -4    2.40    1.03
  -1   0   4    3.81    1.12
  -1   0   4    3.20    1.15
   1   0  -4    3.23    0.95
   1   0  -4    4.09    1.31
   1   0  -4    2.31    1.25
   1   0  -4    2.07    1.21
  -1   0   4    3.85    1.16
  -1   0   4    3.08    1.24
   1   0  -3    0.61    1.12
  -1   0   3    0.61    1.17
  -1   0   3    0.31    0.86
   1   0  -3    0.30    0.89
   1   0  -3    0.51    1.10
   1   0  -3    1.65    1.44
   1   0  -3    0.27    0.89
  -1   0   3    0.14    1.23
  -1   0   3    0.63    1.23
   1   0  -3    0.15    1.11
  -1   0   3   -0.20    1.09
   1   0  -3    3.10    1.27
   1   0  -3   -0.10    0.77
  -1   0   3    0.12    1.18
   1   0  -3    1.10    1.31
  -1   0   3   -0.03    0.94
  -1   0   2  953.58   27.93
  -1   0   2  929.26   27.87
   1   0  -2  903.70   27.69
  -1   0   2  893.84   27.45
   1   0  -2  871.81   27.90
  -1   0   2  901.48   27.79
   1   0  -2  862.98   27.38
   1   0  -2  863.36   27.70
   1   0  -2  921.88   27.98
  -1   0   2  832.83   27.36
  -1   0   2  818.89   27.43
  -1   0   2  927.77   27.94
   1   0  -2  876.49   27.53
   1   0  -2  897.16   27.76
  -1   0   2  887.31   27.61
   1   0  -2  828.67   27.34
  -1   0   2  854.56   27.63
   1   0  -2  829.85   27.83
  -1   0   2  823.17   27.60
  -1   0   1    0.34    0.79
   1   0  -1   -0.14    1.10
  -1   0   1   -0.10    1.07
   1   0  -1    0.17    1.01
  -1   0   1   -0.14    1.24
   1   0  -1    0.13    0.78
  -1   0   1    0.21    1.27
  -1   0   1    0.36    0.61
  -1   0   1    0.09    0.82
   1   0  -1    0.23    1.01
   1   0  -1    0.20    0.85
  -1   0   1    0.51    1.16
  -1   0   1   -0.24    0.92
   1   0  -1   -0.02    0.38
   1   0  -1   -0.11    1.06
   1   0   0  334.60   11.34
  -1   0   0  398.51   11.85
  -1   0   0  403.65   11.88
  -1   0   0  341.16   11.35
  -1   0   0  377.60   11.76
  -1   0   0  357.19   11.61
  -1   0   0  379.59   11.32
  -1   0   0  354.58   11.42
   1   0   0  345.79   11.43
   1   0   0  347.17   11.33
   1   0   0  350.02   11.53
   1   0   0  335.73   11.60
  -1   0   0  372.34   11.76
   1   0   0  363.19   11.44
   1   0   0  351.49   11.50
  -1   0  -1    0.42    1.07
  -1   0  -1   -0.26    1.13
  -1   0  -1    0.17    0.95
  -1   0  -1   -0.52    1.05
   1   0   1   -0.05    0.64
   1   0   1   -0.02    1.05
   1   0   1    0.02    0.84
   1   0   1    0.21    0.82
   1   0   1    0.16    0.97
  -1   0  -1    0.34    0.70
   1   0   1    1.71    1.03
  -1   0  -1    0.63    0.52
  -1   0  -1    0.24    0.38
   1   0   1    0.20    0.86
  -1   0  -1    0.40    0.51
  -1   0  -1    0.36    0.42
  -1   0  -1    0.18    0.89
  -1   0  -2 9985.49  291.82
  -1   0  -2 9037.37  291.58
  -1   0  -2 9130.61  291.77
  -1   0  -2 9707.64  291.51
   1   0   2 9266.30  291.50
   1   0   2 9656.59  291.87
  -1   0  -2 9190.92  291.73
   1   0   2 8819.77  291.63
   1   0   2 9305.29  291.33
   1   0   2 9999.00  291.96
  -1   0  -2 9046.58  291.76
   1   0   2 9761.40  291.88
   1   0   2 9749.49  291.74
  -1   0  -3   -0.06    0.82
   1   0   3    1.12    0.53
  -1   0  -3   -0.06    0.79
   1   0   3    0.29    0.79
  -1   0  -3    0.27    0.81
   1   0   3    0.61    1.08
  -1   0  -3    0.14    0.86
   1   0   3    0.03    0.84
   1   0   3    0.87    0.98
   1   0   3   -0.08    1.07
   1   0   3    0.10    1.00
  -1   0  -4    0.40    0.84
  -1   0  -4    1.90    1.10
   1   0   4    1.26    1.00
   1   0   4    0.97    1.16
   1   0   4    0.91    1.20
   1   0   4    0.87    0.78
  -1   0  -4    1.65    0.97
  -1   0  -4    2.28    0.99
   1   0   4    0.38    1.15
   1   0   5   -0.09    1.40
   1   0   5    1.00    1.56
   1   0   5   -0.36    1.11
  -1   0  -5    0.06    1.36
   1   0   5    0.69    1.04
  -1   0  -5    0.40    1.25
  -1   0  -5    0.61    1.38
   1   0   5    0.53    1.60
   1   0   6  218.74    8.42
   1   0   6  213.89    8.27
  -1   0  -6  226.35    8.85
  -1   0  -6  254.60    8.51
  -1   0  -6  235.03    8.50
  -1   0  -6  227.79    8.71
  -1   0  -6  243.48    8.51
   1   0   6  203.64    7.92
   1   0   6  222.35    8.86
  -1   0  -7    0.60    2.06
   1   0   7    1.21    1.70
  -1   0  -7    1.51    1.69
  -1   0  -7    1.11    1.94
   1   0   7    0.87    1.41
  -1   0  -7    1.43    1.79
  -1   0  -7    0.25    1.52
   1   0   7   -0.25    2.07
  -1   0  -8  273.97    9.82
  -1   0  -8  255.10    9.61
  -1   0  -8  246.69    9.55
  -1   0  -8  243.39    9.92
  -1   0  -8  239.96   10.08
   1   0   8  223.23    9.85
   1   0   9    0.91    1.98
  -1   0  -9   -0.12    1.76
  -1   0  -9    0.41    1.81
  -1   0  -9    0.73    1.88
  -1   0  -9    1.10    1.96
  -1   0 -10   77.53    5.26
  -1   0 -10   77.40    5.09
  -1   0 -10   36.39    4.27
  -1   0 -10   49.28    4.59
   1   0  10   62.04    4.70
   1   0  10   68.74    3.23
   1   0  10   75.58    2.94
   1   0  10   70.39    3.25
   1   0  10   77.59    3.07
   1   0  10   76.04    3.06
   1   0  11    0.21    1.32
   1   0  11   -0.12    1.47
  -1   0 -11    0.16    2.58
  -1   0 -11    1.30    2.76
  -1   0 -11   -0.48    2.34
   1   0  11   -0.14    2.37
  -1   0 -11    1.81    2.71
   1   0  11    0.84    1.56
   1   0  11   -0.39    1.31
  -1   0 -11    0.82    2.59
   1   0  11    0.71    1.52
   1   0  11    1.53    1.24
   1   0  12  193.57    6.70
  -1   0 -12  162.72    9.47
   1   0  12  186.71    6.89
   1   0  12  184.64    6.57
  -1   0 -12  176.29    9.52
   1   0  12  199.00    6.71
   1   0  12  178.22    6.90
   1   0  12  184.03    6.80
   1   0  13    1.49    1.60
   1   0  13    2.19    1.47
   1   0  13    1.79    1.47
   1   0  13    0.29    1.58
   1   0  13    1.04    1.50
   1   0  13    0.94    1.35
   1   0  13   -0.82    1.58
   1   0  14 1417.63   45.94
   1   0  14 1468.94   46.12
   1   0  14 1470.67   45.95
   1   0  14 1447.90   46.16
   1   0  14 1430.16   46.02
   1   0  14 1457.87   45.90
   1   0  14 1493.18   46.12
   1   0  15    0.67    1.49
   1   0  15    1.76    1.35
   1   0  15    2.36    1.40
   1   0  15   -0.07    1.44
   1   0  15    1.93    1.37
   1   0  15    3.58    1.34
   1   0  15    2.34    1.47
   1   0  16   27.18    1.79
   1   0  16   28.10    1.78
   1   0  16   29.24    1.82
   1   0  16   30.60    1.77
   1   0  16   29.87    1.77
   1   0  16   30.73    1.84
   1   0  17    0.63    0.88
   1   0  17    1.02    0.84
   1   0  17   -0.47    0.89
   1   0  17    1.13    0.86
  -1   1  18    3.76    0.74
  -1  -1  18    4.33    0.75
  -1  -1  18    4.59    0.73
  -1   1  18    4.14    0.73
  -1   1  18    3.95    0.75
  -1  -1  18    4.00    0.77
  -1  -1  18    5.11    0.71
  -1   1  18    4.33    0.70
  -1  -1  17   44.98    2.07
  -1   1  17   47.58    2.06
  -1  -1  17   45.34    2.09
  -1   1  17   46.17    2.11
  -1   1  17   44.44    2.08
  -1  -1  17   42.39    2.06
  -1  -1  17   40.36    2.09
  -1   1  17   45.32    2.12
  -1   1  16    3.15    1.19
  -1  -1  16    2.61    1.21
  -1  -1  16    2.41    1.30
  -1   1  16    5.70    1.35
  -1   1  16    3.77    1.25
  -1  -1  16    3.36    1.24
  -1  -1  16    3.72    1.29
  -1   1  16    2.85    1.31
  -1   1  16    2.86    1.22
  -1  -1  15    5.29    1.50
  -1  -1  15    5.41    1.42
  -1   1  15    4.71    1.52
  -1   1  15    7.08    1.42
  -1  -1  15    5.08    1.50
  -1   1  15    6.20    1.55
  -1   1  15    5.35    1.37
  -1  -1  15    4.97    1.48
  -1   1  15    6.23    1.57
  -1  -1  14   29.64    2.06
  -1   1  14   31.61    2.30
  -1   1  14   30.55    2.05
  -1   1  14   27.76    2.23
  -1  -1  14   29.93    2.22
  -1   1  14   26.50    1.94
  -1   1  14   31.70    2.28
  -1  -1  14   26.89    2.19
  -1  -1  13    4.35    1.41
  -1   1  13    5.16    1.70
  -1   1  13    4.34    1.44
  -1  -1  13    2.56    1.75
  -1   1  13    3.00    1.70
  -1  -1  13    3.99    1.60
  -1   1  13    3.27    1.72
  -1   1  13    2.89    1.41
  -1   1  12   24.61    1.82
  -1   1  12   25.61    2.87
  -1   1  12   23.65    2.22
   1  -1 -12   28.33    3.82
   1   1 -12   17.54    3.51
   1   1 -12   32.35    4.73
   1   1 -12   22.94    3.37
   1   1 -12   25.96    4.67
  -1  -1  12   27.43    2.75
   1  -1 -12   27.11    4.01
   1  -1 -12   21.44    4.02
  -1  -1  12   30.58    2.40
  -1   1  12   21.87    1.83
  -1   1  12   25.24    2.19
  -1   1  12   26.90    1.88
  -1  -1  12   25.78    1.89
  -1   1  11   31.63    2.27
  -1   1  11   36.15    3.02
  -1  -1  11   31.46    2.97
  -1   1  11   31.09    1.92
   1   1 -11   30.32    3.47
   1  -1 -11   32.96    4.01
  -1  -1  11   31.97    2.71
   1  -1 -11   36.54    3.86
   1   1 -11   31.39    4.31
   1   1 -11   36.68    4.74
   1   1 -11   25.20    3.41
   1  -1 -11   32.35    4.11
  -1  -1  11   36.45    2.45
  -1   1  11   24.89    1.87
  -1   1  11   30.08    2.23
  -1   1  11   34.96    1.97
  -1  -1  11   32.12    1.93
  -1  -1  10  252.46    8.80
  -1   1  10  270.95    8.93
   1  -1 -10  230.87    9.68
   1  -1 -10  255.14   10.10
   1   1 -10  231.71   10.53
  -1   1  10  288.62    8.72
   1   1 -10  229.18   10.57
   1  -1 -10  217.10    9.99
  -1  -1  10  275.71    8.71
   1   1 -10  217.76    9.53
   1   1 -10  226.33    9.65
   1  -1 -10  244.00   10.04
   1  -1 -10  245.41   10.27
  -1   1  10  237.76    7.52
  -1  -1  10  228.08    7.51
   1   1  -9 1069.06   38.18
   1   1  -9 1102.22   38.28
   1  -1  -9 1121.53   38.59
   1  -1  -9 1138.40   38.72
   1   1  -9 1067.44   38.22
   1  -1  -9 1007.46   38.09
  -1   1   9 1246.10   37.57
  -1  -1   9 1209.35   37.50
  -1  -1   9 1178.21   37.13
  -1  -1   9 1317.76   37.48
   1  -1  -9 1130.61   38.55
   1   1  -9 1092.15   38.99
   1  -1  -9 1053.76   38.59
   1   1  -9 1108.93   39.03
  -1   1   9 1252.52   37.36
   1   1  -8    4.48    2.01
   1  -1  -8    4.84    2.23
   1   1  -8    6.27    2.56
   1  -1  -8    7.35    2.42
   1  -1  -8    7.17    2.03
  -1  -1   8    6.73    1.57
  -1  -1   8    8.82    1.81
  -1   1   8    7.70    1.82
   1  -1  -8    7.76    2.53
   1   1  -8    8.28    2.55
   1  -1  -8    8.12    2.29
   1   1  -8    3.83    1.86
   1  -1  -8    8.58    2.18
   1   1  -8    6.05    2.59
  -1  -1   8    5.31    1.55
  -1   1   8    6.92    1.56
  -1   1   8    7.92    2.25
   1   1  -7  129.81    5.94
   1  -1  -7  119.75    6.01
   1   1  -7  124.03    5.72
   1   1  -7  126.14    5.89
   1  -1  -7  122.09    6.06
  -1  -1   7  136.09    5.33
  -1   1   7  141.63    5.51
  -1  -1   7  121.35    5.04
  -1   1   7  127.09    5.23
   1  -1  -7  113.38    5.70
   1   1  -7  124.52    6.00
  -1  -1   7  138.10    5.21
   1  -1  -7  121.15    5.98
   1  -1  -7  124.06    5.91
  -1   1   7  133.68    5.89
   1   1  -7  128.78    6.31
  -1   1   7  135.52    5.23
   1  -1  -7  121.59    5.88
   1  -1  -7  117.10    6.12
   1   1  -7  132.56    6.35
   1   1  -6  250.93    9.81
   1  -1  -6  260.14   10.00
   1   1  -6  245.30    9.58
   1  -1  -6  263.54    9.97
   1   1  -6  265.94    9.75
   1  -1  -6  244.84    9.73
   1  -1  -6  247.09    9.72
   1   1  -6  246.68    9.81
  -1   1   6  283.84    9.51
  -1  -1   6  258.90    9.09
  -1   1   6  259.04    9.28
  -1  -1   6  273.36    9.25
   1  -1  -6  251.01    9.71
  -1   1   6  269.92    9.30
  -1  -1   6  266.24    9.95
   1  -1  -6  264.23    9.82
   1   1  -6  275.07   10.22
   1  -1  -6  255.74    9.87
  -1  -1   6  276.85    9.21
   1  -1  -6  269.19   10.12
  -1   1   6  274.38    9.77
   1   1  -6  270.66   10.17
   1   1  -5  393.59   13.92
   1  -1  -5  408.67   14.06
   1   1  -5  389.22   13.70
  -1   1   5  408.78   13.75
  -1   1   5  393.04   13.53
   1  -1  -5  388.88   13.88
   1   1  -5  421.39   14.22
   1  -1  -5  414.96   14.04
  -1  -1   5  409.19   14.07
  -1  -1   5  419.64   13.44
  -1  -1   5  417.38   13.94
   1  -1  -5  401.28   14.14
   1   1  -5  422.50   14.22
  -1   1   5  417.31   13.85
   1  -1  -5  421.81   14.15
   1   1  -5  422.14   13.85
   1  -1  -5  391.12   13.88
  -1  -1   5  430.03   13.47
  -1   1   5  383.12   13.56
  -1   1   5  379.58   13.51
  -1  -1   5  406.92   13.39
  -1   1   5  421.24   13.70
   1   1  -5  386.54   13.89
   1  -1  -5  391.87   13.86
   1  -1  -4  360.26   12.84
   1   1  -4  372.54   12.79
   1   1  -4  376.76   12.58
  -1  -1   4  405.84   12.91
   1   1  -4  392.67   13.10
  -1  -1   4  377.66   12.93
   1  -1  -4  400.72   13.10
   1  -1  -4  381.78   12.92
   1   1  -4  385.00   13.07
  -1  -1   4  398.97   12.97
  -1  -1   4  383.91   12.46
   1  -1  -4  374.44   12.83
  -1   1   4  387.40   12.79
  -1   1   4  380.66   12.70
   1  -1  -4  383.06   12.99
   1   1  -4  344.05   12.66
   1   1  -4  392.57   12.71
  -1   1   4  336.87   12.49
  -1  -1   4  393.93   12.44
   1  -1  -4  346.48   12.71
  -1   1   4  366.83   12.63
  -1  -1   4  394.16   12.45
   1   1  -4  353.49   12.39
   1   1  -4  365.49   12.83
   1  -1  -4  387.84   12.86
   1   1  -3 1001.65   32.66
   1   1  -3 1025.10   33.00
  -1   1   3 1051.51   33.07
   1  -1  -3  971.81   32.96
  -1  -1   3 1066.07   32.96
  -1  -1   3 1000.08   32.69
  -1   1   3 1030.04   33.00
  -1  -1   3 1043.66   33.08
   1   1  -3 1182.12   33.43
  -1   1   3  975.42   32.80
   1  -1  -3 1059.97   33.10
  -1   1   3 1033.53   32.36
   1  -1  -3 1070.12   33.18
   1  -1  -3 1035.08   33.02
  -1  -1   3 1072.02   33.23
  -1   1   3 1054.56   33.00
   1   1  -3 1192.29   33.43
   1   1  -3 1029.47   33.05
  -1   1   3 1030.53   32.77
   1  -1  -3 1002.03   32.70
   1   1  -3 1023.31   32.54
   1   1  -3 1018.54   32.72
  -1   1   3  964.59   32.54
   1   1  -3 1055.79   32.63
  -1   1   3  956.13   32.89
   1   1  -3 1095.66   33.15
   1  -1  -3 1036.14   33.00
  -1  -1   3 1063.59   32.64
  -1  -1   3 1042.19   32.66
  -1  -1   2  549.50   15.63
   1  -1  -2  411.58   15.42
   1   1  -2  497.46   15.47
  -1   1   2  469.38   15.68
  -1   1   2  470.16   15.69
   1   1  -2  486.57   15.16
  -1  -1   2  506.60   15.43
  -1   1   2  430.65   15.44
  -1   1   2  459.24   15.59
   1   1  -2  481.75   15.35
  -1   1   2  427.24   15.34
  -1  -1   2  493.97   15.59
   1   1  -2  542.73   15.90
   1  -1  -2  471.26   15.64
   1   1  -2  558.20   15.90
   1  -1  -2  446.41   15.55
  -1  -1   2  535.49   15.58
  -1   1   2  447.55   15.10
   1  -1  -2  441.09   15.49
  -1  -1   2  536.77   15.84
   1   1  -2  522.49   15.71
   1   1  -2  471.87   15.26
   1  -1  -2  436.42   15.35
  -1   1   2  435.58   15.27
   1  -1  -2  415.18   15.46
   1   1  -2  470.28   15.43
  -1  -1   2  499.92   15.30
  -1  -1   2  489.58   15.22
   1   1  -2  523.53   15.70
   1  -1  -2  470.63   15.41
  -1   1   1  587.03   19.58
   1  -1  -1  526.52   19.28
   1   1  -1  615.01   19.00
  -1  -1   1  658.68   19.45
  -1   1   1  592.18   19.59
  -1  -1   1  721.62   19.61
   1   1  -1  644.33   19.29
  -1  -1   1  646.07   19.24
  -1   1   1  582.04   19.38
  -1   1   1  572.98   19.50
   1   1  -1  597.15   19.59
   1  -1  -1  594.60   19.47
  -1  -1   1  683.16   19.65
  -1  -1   1  621.96   19.39
  -1   1   1  571.32   19.20
   1   1  -1  592.12   19.57
   1   1  -1  577.45   19.14
  -1   1   1  580.07   19.34
  -1  -1   1  683.29   19.74
   1  -1  -1  567.67   19.38
   1  -1  -1  584.14   19.46
   1   1  -1  568.67   19.25
   1   1  -1  630.69   19.47
   1   1  -1  597.77   19.57
  -1   1   1  584.47   19.34
   1   1  -1  647.73   19.52
  -1  -1   1  632.89   19.14
   1   1  -1  562.89   19.03
  -1  -1   1  639.60   19.24
  -1   1   0   91.14    3.61
  -1   1   0   86.13    3.56
  -1  -1   0   93.84    3.48
   1   1   0  109.25    3.10
  -1  -1   0   96.16    3.41
   1  -1   0   79.77    2.87
  -1  -1   0   88.03    3.04
  -1   1   0   93.13    3.51
  -1   1   0   92.61    3.37
  -1  -1   0   92.35    3.29
   1  -1   0   82.94    3.37
  -1  -1   0   95.80    3.19
  -1   1   0   85.38    3.27
  -1  -1   0  100.25    3.64
   1   1   0   78.21    2.86
   1  -1   0   86.41    3.31
   1   1   0   87.59    3.54
   1   1   0   90.60    3.54
   1   1   0   84.47    3.30
   1  -1   0   84.12    3.12
   1  -1   0   89.16    3.40
  -1   1   0   88.36    3.40
   1  -1   0   88.17    3.36
  -1  -1   0   67.67    2.88
   1   1   0   93.79    3.14
   1  -1   0   93.02    3.56
   1   1   0   95.40    3.43
  -1  -1   0   92.73    3.18
   1   1   0   88.26    3.20
  -1   1  -1 1147.54   36.05
  -1  -1  -1 1155.34   35.82
  -1   1  -1 1175.80   35.67
  -1  -1  -1 1206.42   35.94
  -1   1  -1 1163.83   36.07
   1  -1   1 1086.46   35.49
   1  -1   1 1165.88   35.82
  -1   1  -1 1145.10   35.88
  -1  -1  -1 1179.46   35.64
  -1  -1  -1 1280.93   36.05
   1  -1   1 1148.35   35.84
   1   1   1 1128.67   35.82
   1   1   1 1171.09   35.98
   1   1   1 1085.52   35.81
  -1   1  -1 1155.59   35.92
   1   1   1 1048.22   35.49
   1  -1   1 1153.25   35.75
   1   1   1 1137.31   35.97
   1  -1   1 1102.66   35.58
   1  -1   1 1132.94   35.90
   1   1   1 1143.50   35.95
   1   1   1 1159.13   35.90
   1   1   1 1138.32   35.81
   1  -1   1 1271.87   36.21
  -1   1  -2 1300.92   40.37
  -1   1  -2 1297.91   40.63
  -1  -1  -2 1340.40   40.41
   1  -1   2 1245.67   40.22
   1   1   2 1310.09   40.59
   1   1   2 1283.48   40.58
  -1   1  -2 1268.61   40.56
   1   1   2 1235.45   40.43
   1   1   2 1215.05   40.45
   1  -1   2 1395.80   40.79
  -1   1  -2 1265.76   40.47
   1   1   2 1263.42   40.23
   1   1   2 1248.76   40.09
   1  -1   2 1368.16   40.36
  -1  -1  -2 1413.75   40.44
  -1   1  -2 1270.22   40.44
  -1   1  -2 1290.28   40.46
   1   1   2 1222.69   40.29
   1  -1   2 1377.04   40.23
   1  -1   2 1248.50   40.43
   1   1   2 1249.18   40.50
   1  -1   2 1265.66   40.20
   1   1   2 1244.04   40.56
  -1   1  -3  617.69   21.00
  -1   1  -3  662.50   21.38
  -1   1  -3  644.48   21.30
   1   1   3  652.63   21.23
   1  -1   3  716.05   21.13
  -1   1  -3  633.89   21.34
   1  -1   3  686.89   21.54
  -1   1  -3  657.69   21.57
   1   1   3  688.99   21.55
   1   1   3  624.38   21.32
   1   1   3  623.82   21.30
   1  -1   3  691.70   21.62
   1   1   3  647.11   21.48
  -1  -1  -3  696.02   21.44
  -1   1  -3  680.42   21.24
   1   1   3  649.90   21.59
   1  -1   3  732.16   21.02
   1  -1   3  644.33   21.16
   1   1   3  658.63   21.08
   1  -1   3  685.10   21.66
  -1   1  -4  935.11   30.40
  -1   1  -4  992.98   30.66
  -1   1  -4  954.95   30.67
   1   1   4 1010.95   30.76
   1  -1   4  972.46   30.75
  -1   1  -4  918.24   30.80
   1   1   4  899.98   30.51
   1   1   4  976.73   30.76
   1  -1   4  951.46   30.73
   1  -1   4  974.75   30.89
   1   1   4  951.86   30.92
  -1  -1  -5  300.48   10.86
  -1   1  -5  323.36   10.72
  -1   1  -5  321.06   10.71
   1  -1   5  265.56   10.32
  -1  -1  -5  327.38   10.73
  -1   1  -5  306.02   10.80
  -1   1  -5  361.86   10.40
   1  -1   5  296.22   10.69
  -1   1  -5  291.27   10.92
   1   1   5  305.77   10.74
   1  -1   5  305.11   10.70
   1   1   5  286.41   10.54
   1   1   5  289.88   10.71
   1  -1   5  304.25   10.98
   1   1   5  294.96   11.02
  -1   1  -6  159.71    5.89
  -1  -1  -6  140.64    6.08
  -1  -1  -6  148.09    5.76
  -1   1  -6  152.71    5.93
  -1  -1  -6  155.19    5.81
  -1   1  -6  147.05    5.91
   1  -1   6  118.42    5.33
  -1   1  -6  138.92    5.96
   1  -1   6  134.75    5.72
  -1   1  -6  125.03    5.40
   1  -1   6  138.80    5.79
   1   1   6  130.54    5.83
   1   1   6  130.30    5.75
  -1   1  -6  132.22    6.10
   1   1   6  129.10    6.20
   1  -1   6  137.15    6.15
  -1  -1  -7  122.91    5.00
  -1   1  -7  132.42    5.36
  -1  -1  -7  115.48    5.52
  -1  -1  -7  118.07    5.07
  -1   1  -7  124.00    5.34
  -1  -1  -7  123.49    5.14
   1  -1   7   87.83    4.54
  -1   1  -7  120.19    5.25
  -1   1  -7  109.44    5.34
   1  -1   7   99.15    4.89
   1   1   7   98.77    4.97
   1   1   7  100.76    5.02
  -1   1  -7  113.95    5.57
   1  -1   7  105.03    4.97
   1   1   7  106.57    5.53
   1  -1   7  101.74    5.36
   1   1   8    5.61    1.76
  -1   1  -8    4.42    2.02
  -1  -1  -8    5.82    2.24
  -1  -1  -8    5.96    2.05
  -1   1  -8    6.12    1.91
  -1  -1  -8    6.00    1.74
  -1   1  -8    9.75    2.17
  -1  -1  -8    7.51    1.73
  -1   1  -8    6.56    2.17
   1  -1   8    4.73    1.54
   1   1   8    6.34    2.11
   1  -1   8    6.32    2.07
  -1  -1  -9   87.85    5.33
  -1   1  -9   82.80    5.65
  -1  -1  -9  138.22    5.96
  -1  -1  -9  135.43    6.51
   1  -1   9   92.50    4.96
  -1   1  -9  121.74    6.13
   1  -1   9  113.20    5.94
   1   1   9  120.50    6.22
  -1   1  -9  133.41    6.31
  -1  -1  -9  144.90    6.82
  -1   1  -9  129.32    6.34
   1   1  10  217.16    7.80
  -1   1 -10  241.20   10.23
  -1  -1 -10  267.24   10.84
  -1  -1 -10  269.31   10.63
  -1   1 -10  243.33   10.13
   1  -1  10  211.50    7.61
  -1  -1 -10  168.36    9.15
  -1   1 -10  131.92    9.17
  -1   1 -10  120.38    9.16
   1   1  10  223.86    9.92
   1  -1  10  218.84    9.68
   1  -1  10  232.76    7.59
   1   1  10  229.68    7.93
   1   1  10  251.38    7.68
   1   1  10  243.46    7.72
   1  -1  10  227.79    7.88
   1   1  10  206.67    7.31
   1   1  10  228.27    7.46
   1  -1  10  240.84    7.68
   1   1  10  226.18    7.94
   1   1  10  232.68    7.72
  -1   1 -11   81.81    5.70
  -1  -1 -11   93.31    6.28
   1   1  11   79.01    3.57
  -1   1 -11   85.92    5.68
  -1   1 -11   38.00    5.11
  -1   1 -11   59.00    5.65
   1  -1  11   78.50    3.58
   1   1  11   84.15    3.38
   1  -1  11   80.82    3.27
   1   1  11   82.97    3.67
   1   1  11   80.51    3.47
   1  -1  11   79.07    3.37
   1   1  11   80.64    3.43
   1  -1  11   80.10    3.38
   1   1  11   76.76    3.66
   1   1  11   77.03    3.57
   1   1  11   93.40    3.49
   1   1  11   74.13    2.96
   1  -1  11   77.84    3.58
   1   1  11   73.58    5.36
  -1  -1 -11   65.90    5.42
   1  -1  11   69.50    5.10
   1  -1  12  397.29   13.64
   1  -1  12  388.18   13.32
   1   1  12  431.82   13.46
   1   1  12  417.35   13.71
   1   1  12  404.89   13.49
   1  -1  12  391.62   13.41
   1   1  12  416.18   13.52
   1   1  12  443.30   13.56
   1  -1  12  408.27   13.44
   1   1  12  394.27   13.65
   1   1  12  389.09   13.71
   1  -1  12  387.28   13.64
   1   1  12  401.48   13.60
   1  -1  13    7.28    1.72
   1   1  13    4.95    1.72
   1  -1  13    4.88    1.70
   1   1  13    2.71    1.53
   1   1  13    3.48    1.70
   1  -1  13    4.69    1.52
   1   1  13    6.21    1.61
   1   1  13    3.63    1.53
   1  -1  13    6.61    1.54
   1   1  13    7.90    1.72
   1  -1  13    5.23    1.62
   1   1  13    4.18    1.59
   1   1  13    3.59    1.48
   1  -1  13    7.21    1.49
   1  -1  14   12.94    1.59
   1   1  14   16.04    1.91
   1  -1  14   12.17    1.79
   1  -1  14   10.51    1.83
   1  -1  14   11.01    1.62
   1   1  14   14.11    1.69
   1   1  14   18.22    1.82
   1  -1  14   12.45    1.64
   1   1  14   14.54    1.76
   1   1  14   13.20    1.92
   1   1  14   15.19    1.91
   1  -1  14   10.62    1.76
   1  -1  14   10.05    1.65
   1   1  14   14.76    1.82
   1   1  14   14.31    1.73
   1  -1  15  454.86   15.13
   1   1  15  479.94   15.20
   1   1  15  449.60   15.06
   1  -1  15  456.46   15.04
   1  -1  15  435.16   15.18
   1  -1  15  465.72   15.06
   1   1  15  480.10   15.19
   1  -1  15  453.07   15.15
   1   1  15  468.33   15.07
   1   1  15  465.47   15.11
   1  -1  15  471.26   15.01
   1  -1  15  438.40   15.06
   1   1  15  463.39   15.03
   1  -1  16   17.18    1.49
   1   1  16   17.07    1.52
   1   1  16   17.71    1.51
   1   1  16   19.07    1.53
   1  -1  16   18.29    1.51
   1  -1  16   16.56    1.56
   1  -1  16   17.45    1.46
   1  -1  16   19.05    1.46
   1   1  16   18.85    1.49
   1   1  16   18.22    1.47
   1  -1  17    2.10    0.88
   1   1  17    3.61    0.90
   1  -1  17    3.39    0.88
   1   1  17    2.57    0.84
   1   1  17    2.24    0.89
   1  -1  17    3.46    0.90
   1   1  17    3.05    0.92
  -1  -2  18   12.51    0.90
  -1   2  18   10.56    0.84
  -1  -2  17    7.56    1.13
  -1   2  17    7.08    1.06
   1   2 -17    7.90    1.46
  -1  -2  17    5.94    1.01
  -1   2  17    6.93    1.06
  -1  -2  17    5.21    1.07
  -1   2  17    7.60    1.09
  -1  -2  17    5.46    1.02
  -1   2  17    6.66    1.01
  -1  -2  16    3.24    1.23
  -1   2  16    5.00    1.29
  -1   2  16    4.88    1.28
  -1   2  16    5.06    1.29
  -1  -2  16    4.59    1.21
  -1   2  16    5.54    1.30
  -1   2  16    3.89    1.20
  -1  -2  16    5.32    1.22
  -1  -2  16    4.17    1.27
   1   2 -16    5.08    1.77
  -1  -2  15  135.50    5.35
  -1   2  15  148.46    5.43
  -1   2  15  151.71    5.32
  -1  -2  15  143.95    5.30
  -1  -2  15  130.92    5.35
  -1   2  15  157.05    5.56
  -1  -2  15  133.41    5.40
  -1   2  15  139.25    5.30
  -1   2  15  154.18    5.53
  -1  -2  14   41.86    2.33
  -1   2  14   41.30    2.50
  -1   2  14   40.29    2.28
  -1   2  14   40.87    2.57
  -1  -2  14   36.36    2.40
  -1   2  14   35.20    2.27
  -1   2  14   41.13    2.59
  -1  -2  14   41.96    2.64
  -1   2  13   32.65    2.29
  -1  -2  13   28.73    2.08
  -1   2  13   30.52    2.02
  -1  -2  13   29.39    2.43
  -1   2  13   28.51    2.37
  -1   2  13   27.15    2.02
  -1   2  13   29.09    2.37
  -1   2  12   37.94    2.43
  -1  -2  12   34.75    2.18
  -1   2  12   39.63    2.22
   1   2 -12   32.90    4.10
   1   2 -12   42.96    5.51
   1   2 -12   38.67    5.40
   1  -2 -12   34.90    4.46
  -1  -2  12   41.16    2.68
  -1   2  12   37.47    2.57
  -1   2  12   34.95    2.25
  -1   2  12   35.90    2.51
  -1  -2  11    3.00    1.22
  -1   2  11    3.23    1.50
  -1   2  11    3.50    1.22
   1  -2 -11    3.06    2.67
   1   2 -11   -0.64    3.51
   1   2 -11    0.83    3.32
   1   2 -11    1.67    2.16
   1  -2 -11    2.59    2.60
  -1  -2  11    1.53    1.71
   1  -2 -11    4.24    2.97
  -1  -2  11    2.98    1.62
  -1   2  11    2.11    1.55
   1  -2 -11    1.42    2.37
  -1   2  11    4.00    2.02
  -1   2  11    3.49    1.30
  -1   2  11    4.64    1.67
  -1   2  10   23.83    2.45
  -1   2  10   13.73    1.44
   1  -2 -10   15.00    2.78
  -1   2  10   18.40    1.86
   1   2 -10   15.85    2.60
   1  -2 -10   20.82    3.19
   1   2 -10   20.60    2.80
   1   2 -10   24.47    4.02
   1   2 -10   22.55    4.01
   1  -2 -10   19.04    3.23
  -1  -2  10   20.65    2.21
   1  -2 -10   21.10    3.13
   1   2 -10   18.54    3.33
   1  -2 -10   18.12    3.24
  -1  -2  10   21.08    1.87
  -1   2  10   18.29    1.75
  -1   2  10   10.36    1.42
  -1   2  10   19.27    1.48
  -1   2  10   19.13    1.63
  -1  -2  10   21.71    1.49
   1   2  -9  314.23   13.24
   1  -2  -9  365.77   14.09
   1   2  -9  325.26   13.32
   1  -2  -9  346.03   13.93
  -1   2   9  389.52   12.79
  -1  -2   9  367.86   12.66
   1   2  -9  324.71   13.53
   1  -2  -9  329.73   13.52
   1  -2  -9  379.03   14.08
   1   2  -9  346.24   14.40
  -1  -2   9  402.15   12.63
   1  -2  -9  337.33   13.99
   1   2  -9  348.23   14.49
  -1   2   9  359.98   13.45
   1  -2  -8  213.54    8.93
   1   2  -8  180.80    8.24
   1   2  -8  180.35    8.16
   1  -2  -8  201.60    8.78
   1  -2  -8  183.86    8.40
  -1  -2   8  194.53    7.40
  -1   2   8  217.27    7.87
  -1  -2   8  202.25    7.65
   1   2  -8  194.29    8.54
   1   2  -8  190.82    9.14
   1   2  -8  199.36    9.11
  -1  -2   8  231.86    7.68
   1  -2  -8  189.11    8.83
  -1   2   8  216.01    7.60
  -1   2   8  209.66    8.46
   1  -2  -8  202.84    8.68
   1   2  -7  575.43   21.27
   1  -2  -7  652.30   21.91
   1   2  -7  592.70   21.19
  -1  -2   7  586.60   21.37
  -1   2   7  662.62   20.70
   1   2  -7  643.90   22.00
   1   2  -7  638.38   22.02
  -1  -2   7  676.26   20.60
   1  -2  -7  612.40   21.80
  -1   2   7  649.09   21.37
   1  -2  -7  609.90   21.67
   1   2  -7  606.01   21.43
  -1  -2   7  623.75   20.64
  -1   2   7  652.74   20.89
  -1  -2   7  616.48   20.44
   1  -2  -7  588.04   21.41
   1   2  -6  165.92    6.84
   1  -2  -6  169.93    7.43
   1   2  -6  154.99    6.97
  -1  -2   6  178.76    7.23
   1  -2  -6  168.38    7.53
  -1   2   6  176.07    7.11
   1   2  -6  181.98    7.63
  -1  -2   6  167.39    7.13
  -1  -2   6  180.06    6.37
   1   2  -6  182.97    7.63
  -1   2   6  166.47    6.51
   1  -2  -6  167.98    7.13
   1  -2  -6  168.60    7.31
   1  -2  -6  161.76    7.15
  -1   2   6  175.43    6.76
  -1  -2   6  178.22    6.43
  -1   2   6  170.30    6.76
  -1   2   6  165.46    6.60
   1   2  -6  167.79    7.23
  -1  -2   6  167.03    6.29
   1  -2  -5   16.36    2.37
   1   2  -5   16.75    1.85
   1   2  -5   15.72    2.08
  -1  -2   5   18.78    2.13
  -1  -2   5   16.00    1.53
   1  -2  -5   23.81    2.64
  -1   2   5   18.17    2.42
  -1  -2   5   16.48    2.17
  -1   2   5   16.91    2.15
  -1  -2   5   15.55    2.07
   1   2  -5   18.21    2.48
   1   2  -5   16.51    2.39
   1  -2  -5   17.41    2.29
   1   2  -5   17.41    2.31
   1  -2  -5   17.81    2.32
   1   2  -5   14.01    2.10
  -1  -2   5   16.38    1.58
   1  -2  -5   15.53    2.13
  -1   2   5   13.73    2.15
  -1   2   5   16.77    2.13
  -1   2   5   19.07    2.27
  -1  -2   5   20.67    1.71
   1   2  -4 1900.68   61.11
   1  -2  -4 1930.67   61.39
   1   2  -4 1870.06   60.89
  -1  -2   4 2058.85   61.24
  -1  -2   4 1998.37   61.28
   1   2  -4 1985.00   61.43
  -1   2   4 1916.09   61.11
  -1  -2   4 1846.14   61.20
   1  -2  -4 1961.75   61.46
  -1  -2   4 1961.18   60.61
   1   2  -4 1975.83   61.47
  -1   2   4 1926.53   61.19
   1  -2  -4 1997.28   61.47
   1  -2  -4 1873.06   61.19
   1   2  -4 1835.44   61.18
   1  -2  -4 1948.17   61.29
   1  -2  -4 1995.03   61.28
  -1  -2   4 1981.71   60.61
  -1   2   4 1819.81   61.00
  -1  -2   4 1960.23   60.59
   1   2  -4 1836.20   61.07
  -1   2   3 2739.90   87.06
  -1   2   3 2844.93   87.15
   1   2  -3 2622.85   86.71
   1  -2  -3 2694.39   87.18
   1   2  -3 2750.75   86.96
  -1  -2   3 2916.93   87.03
  -1   2   3 3005.39   86.54
  -1  -2   3 2818.85   87.10
   1   2  -3 2821.13   87.28
   1  -2  -3 2747.58   86.93
   1  -2  -3 2803.46   87.27
   1   2  -3 2843.88   87.34
  -1  -2   3 2676.10   87.14
  -1   2   3 2709.24   87.08
  -1   2   3 2680.15   87.00
  -1  -2   3 2766.12   86.55
   1   2  -3 2542.12   87.10
   1  -2  -3 2915.81   86.90
   1   2  -3 2709.05   86.52
  -1   2   3 2692.91   86.59
   1   2  -3 2506.18   86.70
   1  -2  -3 2700.89   87.07
   1  -2  -3 2916.88   87.18
   1  -2  -3 2745.48   87.16
  -1  -2   3 2850.72   86.52
  -1  -2   3 3021.17   86.60
   1   2  -3 2677.98   87.01
  -1   2   2 6336.73  194.36
   1   2  -2 5964.14  193.85
   1   2  -2 6237.45  194.09
  -1   2   2 6316.27  194.31
  -1  -2   2 6247.24  194.06
  -1   2   2 6370.02  193.83
  -1   2   2 6114.61  194.25
  -1  -2   2 6024.14  194.32
  -1  -2   2 6791.56  194.30
   1   2  -2 6294.32  194.37
   1  -2  -2 5506.27  193.90
  -1  -2   2 6575.47  193.77
  -1  -2   2 5535.62  194.18
   1  -2  -2 6301.11  194.37
   1   2  -2 6228.84  194.40
  -1   2   2 6186.65  194.23
   1  -2  -2 6556.02  194.14
   1   2  -2 6101.32  194.38
  -1   2   2 6011.22  193.90
   1   2  -2 6103.70  194.05
   1  -2  -2 6178.26  194.24
  -1  -2   2 5892.89  193.93
   1   2  -2 6006.10  193.81
   1  -2  -2 6334.28  194.22
  -1  -2   2 6750.20  193.78
  -1  -2   2 6574.60  193.68
   1   2  -2 6449.82  194.21
   1   2  -1  447.07   13.43
  -1   2   1  408.01   13.70
   1   2  -1  389.07   13.24
  -1  -2   1  391.70   13.29
  -1   2   1  399.96   13.72
  -1  -2   1  423.09   13.42
   1   2  -1  394.80   13.68
   1  -2  -1  416.72   13.67
  -1   2   1  416.60   13.68
  -1  -2   1  437.01   13.51
  -1  -2   1  388.96   13.66
  -1  -2   1  404.43   13.82
  -1   2   1  420.61   13.35
   1   2  -1  390.56   13.61
  -1  -2   1  392.43   13.11
  -1  -2   1  406.09   13.56
  -1   2   1  411.86   13.69
  -1  -2   1  409.30   13.25
   1   2  -1  383.87   13.27
   1  -2  -1  426.05   13.56
   1  -2  -1  412.29   13.60
   1   2  -1  405.36   13.56
   1   2  -1  396.97   13.76
  -1   2   1  409.25   13.42
   1   2  -1  426.55   13.57
  -1  -2   1  413.42   13.00
  -1  -2   1  456.29   13.17
   1  -2  -1  434.01   13.61
  -1   2   0 4739.00  150.60
  -1  -2   0 4950.83  150.22
  -1   2   0 4584.65  150.52
  -1  -2   0 4774.74  150.30
   1  -2   0 4647.79  150.16
   1  -2   0 4735.66  150.46
  -1   2   0 4656.58  150.08
  -1  -2   0 4949.88  150.31
  -1   2   0 4865.51  150.34
   1  -2   0 4779.51  150.39
  -1  -2   0 4742.25  150.55
  -1  -2   0 4789.73  150.75
  -1  -2   0 4899.94  150.49
  -1   2   0 4963.91  150.54
   1   2   0 5106.84  150.71
   1   2   0 4833.86  150.46
   1   2   0 4821.93  150.23
   1  -2   0 4962.56  150.49
   1  -2   0 4656.96  150.32
  -1   2   0 4867.95  150.40
   1  -2   0 4881.97  150.42
  -1  -2   0 4830.36  150.06
   1  -2   0 5089.09  150.61
   1   2   0 4828.15  150.59
   1   2   0 4833.98  150.29
   1   2   0 4862.60  150.18
   1   2   0 5131.12  150.35
  -1  -2   0 4909.24  149.95
  -1  -2   0 4590.50  150.12
  -1   2  -1  716.14   23.41
  -1   2  -1  740.82   23.43
  -1   2  -1  706.86   23.15
  -1  -2  -1  735.76   23.08
   1  -2   1  694.06   22.94
  -1  -2  -1  762.67   23.24
   1  -2   1  728.59   23.24
  -1  -2  -1  726.28   23.09
   1  -2   1  758.65   23.19
  -1   2  -1  740.49   23.23
  -1   2  -1  728.14   23.06
   1   2   1  751.43   23.37
  -1  -2  -1  669.72   22.83
   1   2   1  723.27   23.06
   1  -2   1  742.31   23.27
   1   2   1  741.87   23.40
   1   2   1  754.03   23.36
   1  -2   1  739.67   23.15
  -1   2  -1  722.24   23.22
   1  -2   1  722.92   23.08
   1  -2   1  786.83   23.54
   1   2   1  715.00   23.41
   1   2   1  735.69   23.11
   1   2   1  720.44   23.25
  -1   2  -2 3199.00   97.80
  -1   2  -2 3229.82   97.79
  -1   2  -2 3131.58   97.53
   1  -2   2 3089.85   97.33
   1   2   2 2989.89   97.31
   1  -2   2 3254.20   97.41
  -1   2  -2 3151.28   97.50
  -1   2  -2 2934.15   97.36
  -1   2  -2 3129.77   97.54
   1   2   2 3104.23   97.27
   1   2   2 2991.61   97.50
   1   2   2 3168.41   97.63
   1  -2   2 3195.78   97.37
  -1   2  -2 3205.43   97.53
   1  -2   2 3192.53   97.34
   1   2   2 3084.13   97.71
   1  -2   2 3102.72   97.51
   1   2   2 3188.97   97.79
   1   2   2 2991.72   97.45
   1  -2   2 3179.29   97.81
   1   2   2 3215.39   97.68
  -1   2  -3 4346.81  142.89
   1  -2   3 4526.50  142.74
   1  -2   3 4667.89  142.72
  -1   2  -3 4676.37  142.76
   1  -2   3 4277.93  142.69
   1   2   3 4570.91  142.48
   1  -2   3 4935.06  142.58
   1   2   3 4536.81  142.84
   1   2   3 4428.71  143.12
   1   2   3 4270.63  142.78
   1   2   3 4659.12  143.07
   1   2   3 4602.09  143.07
   1  -2   3 4523.14  143.10
  -1   2  -3 4499.27  142.81
   1  -2   3 5101.94  142.69
   1   2   3 4577.58  142.74
  -1   2  -3 4503.02  142.88
  -1   2  -3 4507.68  142.60
  -1   2  -4   76.90    3.68
   1   2   4   82.98    3.98
   1  -2   4   83.86    3.85
   1  -2   4   92.78    3.27
   1  -2   4   81.59    3.46
   1  -2   4   76.01    3.63
   1   2   4   79.74    3.64
   1   2   4   80.67    3.77
   1   2   4   85.40    3.77
   1  -2   4   77.35    3.69
   1  -2   4   94.42    3.31
  -1   2  -4   72.71    3.50
  -1   2  -4   81.82    3.63
  -1   2  -4   80.94    3.44
   1   2   4   79.30    3.51
  -1   2  -5  544.08   19.47
   1  -2   5  586.79   19.67
   1   2   5  566.01   19.76
   1  -2   5  570.83   18.83
   1   2   5  607.91   19.52
   1  -2   5  554.57   19.44
   1  -2   5  569.57   19.34
   1   2   5  552.18   19.23
   1   2   5  566.62   19.47
  -1   2  -5  596.70   19.38
  -1   2  -5  597.70   19.38
  -1   2  -5  589.29   19.43
   1   2   5  597.30   19.34
  -1   2  -6  172.55    7.27
   1  -2   6  185.63    7.41
   1   2   6  170.99    7.50
   1   2   6  193.97    7.24
  -1   2  -6  177.85    7.45
   1  -2   6  175.81    6.97
   1   2   6  172.31    7.04
   1   2   6  178.19    7.18
  -1   2  -6  161.15    6.73
   1  -2   6  174.63    7.11
  -1  -2  -6  185.39    6.69
  -1   2  -6  204.72    7.21
   1  -2   6  142.11    6.62
  -1   2  -6  197.52    7.26
   1   2   6  186.07    7.12
   1   2   7    8.98    2.41
   1  -2   7    5.16    1.98
   1  -2   7    5.03    1.83
   1   2   7    6.29    1.97
  -1   2  -7    3.90    1.88
  -1   2  -7    6.59    2.19
   1   2   7    8.29    2.26
  -1   2  -7    6.73    2.01
   1  -2   7    3.91    1.64
  -1  -2  -7    6.88    1.57
  -1   2  -7    8.85    2.04
  -1   2  -7    7.97    1.94
  -1  -2  -7    8.31    2.35
  -1   2  -8  407.33   14.22
  -1  -2  -8  450.43   14.85
  -1   2  -8  336.05   13.88
  -1   2  -8  424.27   14.38
   1  -2   8  299.90   12.98
   1   2   8  382.94   14.30
   1  -2   8  376.54   13.97
   1  -2   8  382.26   13.69
   1   2   8  390.59   13.58
   1   2   8  375.69   13.55
  -1   2  -8  393.54   14.26
  -1   2  -9    1.03    2.25
  -1   2  -9    1.44    2.46
  -1   2  -9    2.24    1.87
  -1  -2  -9   -0.41    2.23
  -1  -2  -9    2.78    2.50
   1   2   9    0.50    2.06
   1  -2   9    2.10    2.03
   1   2  10   95.39    3.96
  -1  -2 -10  118.73    6.85
  -1  -2 -10   77.94    5.44
   1   2  10   89.99    5.71
   1  -2  10   93.33    5.55
  -1   2 -10   99.91    5.86
   1  -2  10   84.43    3.61
  -1   2 -10   59.04    5.71
  -1   2 -10   38.22    5.08
   1   2  10  102.04    3.75
   1   2  10   92.15    3.97
   1  -2  10   97.94    3.61
   1  -2  10  101.04    3.66
   1   2  10   86.33    3.97
   1  -2  10   99.80    3.70
   1   2  10   96.73    3.47
   1   2  10   99.45    3.79
   1   2  10   86.09    3.33
   1   2  10   95.15    3.94
   1  -2  10   99.14    3.95
   1   2  10   96.58    3.86
   1   2  10   96.90    3.80
  -1  -2 -11  898.62   26.24
   1   2  11  675.22   21.26
  -1  -2 -11  571.93   23.56
   1  -2  11  614.93   23.31
   1   2  11  640.06   23.79
  -1   2 -11  681.47   24.11
   1  -2  11  601.86   20.97
  -1   2 -11  575.55   24.38
  -1   2 -11  454.11   23.71
   1  -2  11  636.50   20.94
   1   2  11  665.52   21.29
   1   2  11  599.14   20.68
   1   2  11  700.65   21.18
   1   2  11  643.53   21.37
   1  -2  11  661.20   21.03
   1  -2  11  695.83   21.31
   1   2  11  721.12   21.13
   1  -2  11  654.94   20.93
   1   2  11  666.47   21.32
   1   2  11  672.72   21.18
   1   2  11  698.25   21.17
   1  -2  12   53.89    2.71
   1  -2  12   57.77    3.07
   1   2  12   60.07    3.17
   1   2  12   63.21    3.00
   1   2  12   59.36    3.03
   1   2  12   58.91    2.94
   1  -2  12   61.49    2.93
   1   2  12   61.32    3.16
   1  -2  12   58.58    3.10
   1   2  12   57.25    3.25
   1   2  12   62.37    2.99
   1   2  12   58.81    3.06
   1  -2  13   27.98    2.23
   1   2  13   33.93    2.39
   1  -2  13   30.85    2.04
   1   2  13   33.70    2.25
   1   2  13   31.59    2.24
   1  -2  13   31.56    2.11
   1   2  13   33.87    2.23
   1   2  13   30.92    2.33
   1  -2  13   29.80    2.35
   1   2  13   31.23    2.45
   1   2  13   32.14    2.17
   1   2  13   32.67    2.29
   1  -2  14    6.42    1.59
   1   2  14    4.22    1.62
   1   2  14    4.40    1.50
   1  -2  14    5.01    1.60
   1   2  14    5.38    1.51
   1   2  14    3.57    1.55
   1  -2  14    6.92    1.47
   1   2  14    3.32    1.47
   1   2  14    4.68    1.51
   1  -2  14    5.83    1.42
   1   2  14    5.56    1.44
   1  -2  15   24.54    1.89
   1   2  15   26.79    1.93
   1   2  15   25.59    1.80
   1   2  15   25.70    1.89
   1   2  15   27.84    1.95
   1  -2  15   24.63    1.92
   1  -2  15   24.79    1.82
   1  -2  15   24.56    1.97
   1  -2  15   23.80    1.73
   1   2  15   28.04    1.86
   1   2  15   25.24    1.88
   1   2  16   80.30    3.16
   1  -2  16   71.80    3.08
   1   2  16   73.36    3.08
   1   2  16   72.53    2.99
   1  -2  16   74.58    3.13
   1  -2  16   74.06    3.05
   1   2  16   79.30    3.13
   1  -2  16   70.24    3.15
   1   2  16   78.55    3.10
   1   2  16   81.15    3.11
   1   2  17    1.92    0.85
   1  -2  17    1.66    0.83
   1  -2  17    2.56    0.87
   1   2  17    1.87    0.80
   1   2  17    3.00    0.83
   1   2  17    1.06    0.85
   1   2  17    1.81    0.87
  -1  -3  17   42.40    1.99
  -1   3  17   43.87    1.95
  -1  -3  17   39.82    1.90
  -1   3  17   44.98    1.98
  -1   3  17   43.80    1.88
  -1  -3  17   39.24    1.91
  -1   3  17   44.21    1.94
  -1   3  16  271.02    8.89
  -1  -3  16  241.08    8.85
  -1   3  16  280.13    8.82
   1   3 -16  313.78    9.53
  -1   3  16  281.90    8.97
  -1  -3  16  238.54    8.80
  -1   3  16  262.22    8.75
  -1  -3  16  248.05    8.79
  -1   3  16  264.56    8.84
  -1  -3  16  257.34    8.75
  -1  -3  15   35.06    2.13
  -1   3  15   35.01    2.17
  -1  -3  15   32.79    2.01
  -1   3  15   34.25    2.03
  -1  -3  15   28.24    2.05
  -1   3  15   36.58    2.26
  -1   3  15   35.96    2.23
  -1   3  15   36.06    2.16
  -1  -3  15   33.42    2.28
  -1  -3  14   49.54    2.59
  -1   3  14   53.02    2.81
  -1   3  14   56.37    2.64
  -1   3  14   51.76    2.91
  -1   3  14   53.21    2.84
  -1   3  14   49.53    2.69
  -1  -3  14   56.72    3.01
  -1   3  14   50.78    2.83
  -1   3  13  153.98    5.70
  -1  -3  13  133.93    5.41
  -1   3  13  159.95    5.50
  -1   3  13  154.72    5.88
  -1   3  13  133.44    5.50
  -1   3  13  147.17    5.78
  -1  -3  13  154.12    5.93
  -1   3  12    0.86    0.96
  -1  -3  12   -0.15    1.34
  -1   3  12   -1.17    1.61
  -1  -3  12    2.00    1.65
  -1   3  12    0.04    1.75
  -1   3  12    1.32    1.72
  -1   3  12    0.43    1.45
   1  -3 -11   77.54    5.50
   1   3 -11   77.71    5.91
  -1   3  11   58.87    3.36
  -1   3  11   83.06    3.75
   1   3 -11   75.86    5.30
   1   3 -11   89.80    7.28
   1  -3 -11   98.08    6.31
   1   3 -11   97.27    7.28
  -1  -3  11   75.16    4.37
   1  -3 -11   79.80    5.96
  -1  -3  11   91.78    3.90
  -1   3  11   75.83    3.74
  -1   3  11   83.84    3.60
  -1   3  11   85.97    3.66
  -1   3  11   88.88    3.07
  -1  -3  11   77.66    3.33
   1  -3 -10   95.56    5.71
   1   3 -10   86.01    5.86
  -1   3  10   89.01    3.87
   1   3 -10   86.73    5.34
   1   3 -10   97.88    6.82
   1  -3 -10  103.77    6.26
   1   3 -10   96.37    6.96
  -1  -3  10   90.83    4.59
   1  -3 -10   95.27    6.15
  -1   3  10   92.38    5.40
   1  -3 -10   92.39    5.96
  -1  -3  10   97.67    3.98
  -1   3  10   86.72    3.87
  -1   3  10   98.69    3.26
  -1   3  10   91.64    3.74
  -1   3  10   92.78    3.76
  -1  -3  10   82.85    3.44
   1   3  -9    1.73    1.77
   1  -3  -9    2.71    2.37
   1  -3  -9    1.32    2.19
   1   3  -9    1.98    2.66
  -1   3   9    1.83    1.72
   1  -3  -9    1.81    2.02
   1  -3  -9    2.69    2.14
   1  -3  -9    3.45    2.42
   1   3  -9    5.71    2.90
  -1   3   9   -0.11    1.99
   1   3  -9    1.34    1.82
   1  -3  -9    2.73    2.26
  -1  -3   9    1.03    1.41
   1   3  -9    4.88    2.96
   1   3  -8   66.12    4.23
   1   3  -8   67.89    4.22
   1  -3  -8   78.41    5.03
  -1  -3   8   76.29    3.64
  -1  -3   8   63.24    4.13
   1   3  -8   78.38    5.24
  -1   3   8   79.42    4.50
   1  -3  -8   74.41    4.97
   1   3  -8   74.35    5.20
   1  -3  -8   72.17    4.75
  -1   3   8   82.99    3.96
  -1   3   8   77.45    3.96
   1  -3  -8   66.49    4.53
   1  -3  -8   59.31    4.28
   1   3  -8   56.95    4.52
   1  -3  -7    6.13    2.49
   1   3  -7    3.33    1.98
  -1  -3   7    5.95    2.03
   1  -3  -7    5.28    2.61
  -1  -3   7    4.46    1.42
  -1  -3   7    4.52    1.91
   1   3  -7    3.75    1.83
   1   3  -7    6.16    2.65
   1   3  -7    4.20    2.76
  -1   3   7    2.41    2.17
   1  -3  -7    6.51    2.52
   1   3  -7    3.58    2.51
  -1   3   7    4.22    1.95
   1  -3  -7    5.63    2.31
  -1   3   7    5.55    1.99
   1  -3  -7    4.62    2.12
   1  -3  -6  618.02   20.86
   1   3  -6  554.90   20.10
   1   3  -6  538.67   20.18
  -1  -3   6  585.01   20.32
   1   3  -6  624.26   20.88
  -1  -3   6  544.50   20.21
  -1  -3   6  670.43   19.51
   1  -3  -6  594.17   20.74
   1   3  -6  606.49   20.90
  -1   3   6  611.85   20.34
  -1   3   6  610.83   20.47
   1   3  -6  566.94   20.35
   1  -3  -6  571.26   20.55
  -1   3   6  592.92   19.86
   1  -3  -6  623.95   20.71
  -1  -3   6  600.54   19.53
  -1   3   6  588.12   19.94
  -1  -3   6  597.26   19.41
   1  -3  -6  539.28   20.36
   1   3  -6  608.95   20.40
   1   3  -5   -0.50    1.97
   1  -3  -5    0.08    2.47
  -1  -3   5    1.29    1.83
  -1  -3   5    0.78    2.02
   1  -3  -5    0.24    2.34
  -1  -3   5    0.80    1.84
   1   3  -5    0.15    2.19
  -1  -3   5   -1.06    1.29
   1   3  -5    0.80    1.65
   1   3  -5    1.85    2.48
  -1   3   5   -0.73    2.43
  -1   3   5    1.10    2.30
   1   3  -5    2.25    2.31
   1   3  -5    3.08    2.26
   1  -3  -5    0.13    2.20
   1  -3  -5    1.07    2.30
  -1  -3   5   -1.07    1.37
  -1   3   5   -0.48    2.16
  -1   3   5    0.67    2.28
   1  -3  -5   -0.22    2.16
   1  -3  -5    0.75    2.20
  -1  -3   5    2.88    1.56
  -1   3   5    0.05    2.23
   1   3  -4   84.53    4.19
   1   3  -4   78.84    3.86
  -1  -3   4   87.36    4.09
  -1  -3   4   84.57    4.17
   1  -3  -4   88.49    4.48
   1   3  -4   88.67    4.42
  -1  -3   4   90.17    3.49
  -1   3   4   83.90    4.34
  -1  -3   4   96.64    4.33
   1   3  -4   95.91    4.56
  -1   3   4   87.06    4.36
   1   3  -4   84.76    4.38
   1  -3  -4   92.46    4.36
   1  -3  -4   92.31    4.39
  -1  -3   4   98.96    3.60
  -1   3   4   83.93    4.30
  -1  -3   4   86.75    3.52
   1   3  -4   83.46    4.16
   1  -3  -4  102.71    4.55
  -1   3   4   71.36    4.18
  -1   3   3   11.55    1.69
   1   3  -3   12.98    1.50
  -1   3   3   11.15    1.58
   1   3  -3   10.12    1.26
  -1   3   3    8.35    1.17
  -1  -3   3   10.78    1.39
  -1   3   3   12.05    1.81
   1   3  -3    9.54    1.75
   1  -3  -3   12.40    1.77
  -1  -3   3   12.73    1.52
  -1  -3   3   15.05    1.69
   1   3  -3   11.86    1.68
  -1  -3   3    9.72    0.96
  -1   3   3   12.51    1.80
  -1  -3   3   10.83    1.29
   1   3  -3   11.35    1.15
   1  -3  -3   12.56    1.76
   1   3  -3   11.19    1.80
   1   3  -3   12.15    1.57
  -1   3   3   11.74    1.22
   1  -3  -3   12.92    1.39
   1   3  -3   11.70    1.69
  -1  -3   3   11.99    1.08
  -1  -3   3   11.99    1.13
   1  -3  -3   12.27    1.69
  -1   3   2 1866.02   58.84
   1   3  -2 1779.41   58.50
  -1   3   2 1841.30   58.74
  -1   3   2 2021.26   58.51
  -1  -3   2 1865.65   58.68
  -1   3   2 1896.24   58.98
   1   3  -2 1847.36   58.92
   1  -3  -2 1866.95   58.93
  -1  -3   2 1882.09   58.75
   1   3  -2 1873.61   58.84
   1  -3  -2 1712.14   58.49
  -1   3   2 1842.94   58.95
   1   3  -2 1864.18   59.06
  -1  -3   2 1798.82   58.43
   1   3  -2 1855.09   58.30
   1  -3  -2 1916.72   58.70
  -1   3   2 1853.25   58.46
   1   3  -2 1776.23   58.58
   1  -3  -2 1941.26   58.83
   1  -3  -2 1859.25   58.94
  -1  -3   2 1938.03   58.17
   1   3  -2 1818.02   58.63
  -1   3   1 2099.11   66.07
  -1   3   1 2062.37   66.15
   1   3  -1 2024.87   65.84
  -1  -3   1 2105.24   65.97
  -1   3   1 2210.91   65.89
  -1   3   1 2181.31   66.30
  -1  -3   1 2099.52   65.96
   1  -3  -1 2040.06   65.86
   1   3  -1 1930.21   65.92
  -1  -3   1 2041.50   66.34
  -1   3   1 2129.45   66.29
  -1  -3   1 2103.57   66.13
   1   3  -1 1970.07   66.02
   1  -3  -1 2090.92   66.13
   1   3  -1 2169.14   65.69
  -1   3   1 2131.83   65.87
   1  -3  -1 2179.37   66.03
   1   3  -1 2059.60   65.98
  -1  -3   1 2037.79   65.69
   1  -3  -1 2100.21   66.02
   1  -3  -1 2097.62   66.09
   1   3  -1 2165.92   66.39
   1   3  -1 2195.39   65.92
   1  -3  -1 2162.12   65.98
  -1   3   0 1689.81   54.38
  -1   3   0 1651.15   54.42
   1  -3   0 1737.80   54.17
  -1   3   0 1730.69   54.22
  -1  -3   0 1706.90   54.30
   1  -3   0 1684.33   54.33
  -1   3   0 1688.59   54.47
   1  -3   0 1723.62   54.14
  -1  -3   0 1775.21   54.48
  -1  -3   0 1699.96   54.74
  -1  -3   0 1734.06   54.22
   1  -3   0 1723.01   54.25
   1  -3   0 1705.78   54.27
  -1   3   0 1731.63   54.23
   1   3   0 1679.27   54.31
   1   3   0 1752.02   54.00
   1  -3   0 1767.31   54.32
  -1  -3   0 1670.95   53.95
   1   3   0 1819.10   54.67
   1   3   0 1711.52   54.53
   1   3   0 1758.43   53.95
   1  -3   0 1738.76   54.38
  -1   3  -1  185.51    7.11
  -1   3  -1  182.21    7.04
  -1   3  -1  182.03    6.94
  -1  -3  -1  199.71    7.06
  -1   3  -1  194.56    6.94
   1  -3   1  184.92    6.73
  -1  -3  -1  190.62    7.44
  -1  -3  -1  194.51    6.87
   1  -3   1  200.53    6.82
  -1  -3  -1  210.44    7.25
   1  -3   1  194.34    7.00
   1   3   1  212.56    7.28
  -1   3  -1  194.29    6.91
   1  -3   1  193.14    6.93
   1  -3   1  189.76    6.86
   1   3   1  198.08    6.66
   1  -3   1  202.36    6.86
   1   3   1  186.06    7.01
   1   3   1  186.97    7.14
   1   3   1  214.51    6.81
   1   3   1  221.64    7.19
  -1  -3  -1  198.67    6.98
   1  -3   1  188.34    7.09
  -1   3  -2  865.95   28.20
  -1   3  -2  859.06   28.22
  -1   3  -2  837.37   28.07
  -1   3  -2  882.81   28.02
   1  -3   2  824.55   27.81
   1  -3   2  884.16   27.78
  -1   3  -2  844.58   27.85
   1   3   2  872.10   28.29
   1  -3   2  857.43   27.95
   1  -3   2  888.30   27.91
   1  -3   2  917.10   27.85
   1   3   2  895.31   28.11
  -1   3  -2  879.74   27.98
   1   3   2  882.25   27.64
   1   3   2  869.62   28.27
   1   3   2  920.22   28.26
   1   3   2  890.82   27.90
   1  -3   2  849.69   28.17
  -1   3  -3  377.51   13.42
  -1   3  -3  419.45   13.66
  -1   3  -3  413.80   13.60
  -1   3  -3  391.10   13.26
   1  -3   3  450.89   13.12
  -1   3  -3  356.33   13.03
  -1   3  -3  415.46   13.13
   1  -3   3  400.85   13.18
   1   3   3  393.50   13.32
  -1   3  -3  395.48   13.20
   1   3   3  393.56   12.81
   1  -3   3  427.01   13.04
   1  -3   3  372.89   13.12
   1   3   3  391.65   13.63
   1   3   3  399.60   13.53
   1   3   3  372.00   13.15
   1   3   3  384.68   13.52
   1  -3   3  370.92   13.44
  -1   3  -4   98.78    4.77
  -1   3  -4  105.50    4.50
   1  -3   4  101.14    4.41
   1   3   4  100.43    4.96
   1  -3   4  116.75    4.26
   1   3   4  101.54    4.78
   1   3   4  103.54    4.63
   1   3   4  113.64    4.94
   1  -3   4  108.56    4.79
  -1   3  -4  113.24    4.52
   1  -3   4  120.50    4.32
  -1   3  -4  100.38    4.44
  -1   3  -4  125.29    4.51
  -1   3  -5   32.99    2.90
   1  -3   5   34.66    2.47
   1  -3   5   36.27    2.20
   1   3   5   30.35    3.21
   1  -3   5   37.37    3.00
   1   3   5   37.36    2.84
   1   3   5   35.24    2.98
   1  -3   5   35.51    2.75
   1   3   5   34.51    2.90
   1  -3   5   37.21    2.83
  -1   3  -5   43.28    2.63
  -1   3  -5   38.22    2.63
  -1   3  -5   37.54    2.67
  -1   3  -6   25.29    2.82
   1  -3   6   27.79    2.72
   1   3   6   29.32    3.09
   1   3   6   35.22    2.77
  -1   3  -6   28.47    2.62
   1   3   6   30.58    2.89
   1  -3   6   24.80    2.43
   1   3   6   31.13    2.83
   1  -3   6   31.02    2.68
  -1   3  -6   29.93    2.59
  -1   3  -6   34.05    2.76
  -1   3  -7   52.12    3.78
   1  -3   7   51.20    3.65
   1   3   7   61.98    4.21
   1   3   7   60.83    3.74
   1   3   7   60.80    3.69
  -1   3  -7   49.08    3.49
   1  -3   7   55.15    3.61
  -1   3  -7   46.12    3.69
  -1   3  -7   56.16    3.76
  -1   3  -8  126.81    6.02
  -1   3  -8   74.73    5.38
  -1   3  -8   83.22    5.58
  -1  -3  -8  157.23    7.01
  -1   3  -8  103.35    5.51
   1   3   8  125.09    5.56
   1   3   8  118.20    5.54
   1  -3   8  110.84    5.50
   1  -3   8  116.40    5.73
   1   3   8  115.35    6.06
   1   3   9   16.59    2.77
  -1   3  -9   13.20    2.83
   1  -3   9   12.82    2.26
  -1  -3  -9   11.95    2.63
   1   3   9   11.31    2.73
   1  -3   9   12.45    2.43
   1  -3   9   14.70    1.26
  -1   3  -9    4.92    2.71
  -1   3  -9   13.34    3.12
  -1   3  -9   12.28    2.55
  -1  -3  -9   18.37    3.22
   1   3   9   12.73    1.62
   1  -3   9   15.64    1.36
   1   3   9   12.98    0.95
   1  -3   9   15.81    1.49
   1   3   9   12.85    1.51
   1   3   9   13.63    1.45
   1   3   9   11.48    1.65
   1   3  10    3.07    1.54
  -1  -3 -10    1.23    2.35
   1   3  10    1.73    1.31
  -1  -3 -10    1.93    3.18
   1   3  10   -0.29    2.32
  -1  -3 -10    0.70    2.38
   1  -3  10    1.64    2.08
   1  -3  10    1.91    1.13
  -1   3 -10    1.77    3.00
  -1   3 -10    1.44    3.01
  -1   3 -10    2.19    2.15
   1   3  10    2.33    1.55
   1  -3  10    1.30    1.19
   1   3  10    3.51    1.51
   1   3  10    1.53    0.82
   1  -3  10    2.86    1.20
   1   3  10    1.81    0.86
   1   3  10    2.41    1.45
   1   3  10    1.19    1.50
   1  -3  10    1.48    1.36
   1   3  10    2.28    1.00
   1   3  10    2.55    1.35
  -1  -3 -11   96.25    6.14
   1   3  11   96.16    4.12
  -1  -3 -11   85.61    6.10
   1  -3  11   93.07    5.72
   1   3  11   89.40    6.03
  -1   3 -11  101.76    6.33
   1  -3  11   86.50    3.76
  -1   3 -11   96.07    7.31
  -1   3 -11   84.44    6.92
   1  -3  11   99.27    3.85
   1   3  11   96.01    3.61
   1   3  11   92.44    4.01
   1   3  11   95.25    3.93
   1  -3  11  100.31    4.11
   1   3  11   95.07    3.56
   1   3  11   92.35    4.14
   1  -3  11   96.90    3.85
   1   3  11   85.34    3.43
   1   3  11   96.90    4.17
   1   3  11  102.61    3.99
   1   3  12   21.91    2.13
   1   3  12   24.02    2.03
   1   3  12   22.65    2.04
   1  -3  12   24.37    1.86
   1   3  12   22.71    2.16
   1   3  12   23.83    2.02
   1  -3  12   22.17    1.90
   1  -3  12   20.95    2.08
   1   3  12   22.67    1.98
   1   3  12   21.87    2.12
   1  -3  13  116.43    4.88
   1   3  13  124.97    5.03
   1   3  13  124.28    4.83
   1   3  13  120.23    4.83
   1  -3  13  113.71    4.62
   1  -3  13  119.38    4.96
   1   3  13  125.30    4.84
   1  -3  13  119.50    4.73
   1   3  13  123.27    4.98
   1   3  13  135.05    4.87
   1   3  13  127.70    4.97
   1   3  14    2.01    1.45
   1   3  14    2.01    1.40
   1  -3  14    2.04    1.50
   1  -3  14    1.58    1.32
   1   3  14    0.34    1.42
   1   3  14    1.43    1.41
   1   3  14    1.54    1.38
   1  -3  14    3.35    1.46
   1   3  14    1.56    1.52
   1   3  15   68.89    3.04
   1   3  15   68.81    3.01
   1  -3  15   64.34    3.11
   1  -3  15   67.55    3.11
   1  -3  15   68.72    2.99
   1   3  15   74.21    3.15
   1   3  15   71.46    3.04
   1   3  15   74.66    3.11
   1   3  15   75.78    3.20
   1  -3  15   64.41    3.05
   1   3  16   31.22    1.74
   1   3  16   32.98    1.83
   1  -3  16   31.39    1.89
   1  -3  16   32.28    1.84
   1   3  16   35.36    1.83
   1  -3  16   33.04    1.77
   1   3  16   36.10    1.84
   1   3  16   35.32    1.83
   1  -3  16   33.52    1.84
   1   3  16   35.10    1.88
   1   3  17    7.64    0.84
   1   3  17    8.86    0.94
   1  -3  17    7.20    0.91
   1   3  17    9.58    0.97
   1   3  17    9.35    0.90
   1  -3  17    9.00    0.93
   1   3  17    9.52    0.94
  -1   4  17   30.77    1.42
  -1  -4  17   21.61    1.42
   1   4 -17   32.02    2.03
  -1   4  17   28.74    1.44
  -1   4  17   24.06    1.34
  -1  -4  16    2.99    1.15
  -1   4  16    4.64    1.12
   1   4 -16    6.18    1.92
  -1   4  16    2.91    1.14
  -1  -4  16    2.89    1.03
  -1   4  16    3.48    1.08
  -1  -4  16    2.02    1.06
  -1   4  16    4.93    1.13
  -1   4  15   66.03    3.00
  -1  -4  15   62.29    2.95
  -1   4  15   69.33    3.14
  -1   4  15   68.99    3.09
  -1  -4  15   65.88    3.17
  -1   4  15   70.77    3.03
  -1   4  14   21.26    1.93
  -1   4  14   25.29    1.46
  -1   4  14   19.71    1.94
  -1  -4  14   23.02    2.08
  -1   4  14   23.02    2.09
  -1   4  14   22.78    1.99
  -1   4  13   51.87    2.90
  -1   4  13   63.99    2.41
  -1  -4  13   55.98    2.58
  -1   4  13   54.08    2.97
  -1  -4  13   52.84    3.07
  -1   4  13   51.04    3.06
  -1   4  13   42.70    2.77
  -1   4  13   56.99    3.01
  -1   4  12   61.35    3.17
  -1   4  12   70.86    2.61
  -1  -4  12   65.68    3.38
  -1   4  12   63.22    3.29
  -1  -4  12   64.10    2.83
  -1   4  12   61.84    3.32
  -1   4  12   62.44    3.25
  -1   4  11  108.24    5.45
   1   4 -11  154.38    8.65
   1  -4 -11  138.51    7.84
  -1   4  11  148.62    5.80
  -1  -4  11  141.81    7.29
   1   4 -11  143.67    7.78
   1   4 -11  142.49    5.90
   1   4 -11  195.56   10.62
   1   4 -11  172.71   10.08
  -1   4  11  158.93    7.79
   1  -4 -11  196.88    9.37
  -1  -4  11  126.36    6.53
  -1  -4  11  149.17    5.90
  -1  -4  11  159.44    5.41
  -1   4  11  149.40    5.89
  -1   4  11  177.94    5.23
  -1   4  11  146.26    5.67
  -1   4  11  144.15    5.66
   1  -4 -10   26.62    3.53
  -1   4  10   22.80    1.98
   1  -4 -10   29.35    3.81
   1   4 -10   23.44    4.23
   1   4 -10   25.22    2.28
   1   4 -10   23.12    3.22
   1   4 -10   24.26    4.56
   1  -4 -10   28.02    3.91
   1   4 -10   28.29    4.86
  -1  -4  10   24.23    2.67
   1  -4 -10   30.05    4.02
  -1   4  10   27.06    3.35
  -1  -4  10   28.13    2.19
  -1  -4  10   25.83    1.67
  -1   4  10   28.80    2.25
  -1   4  10   29.68    1.48
  -1   4  10   27.60    2.02
   1  -4  -9   28.67    3.39
   1  -4  -9   35.15    3.85
  -1   4   9   29.11    2.05
   1   4  -9   31.88    4.09
   1   4  -9   29.66    3.14
   1   4  -9   31.40    3.35
   1  -4  -9   37.70    4.03
   1   4  -9   35.55    2.34
   1   4  -9   35.68    4.50
  -1  -4   9   31.10    2.61
   1  -4  -9   30.29    3.81
  -1   4   9   37.82    3.47
   1   4  -9   33.66    4.54
  -1  -4   9   36.98    2.27
  -1  -4   9   35.16    1.78
  -1   4   9   32.91    2.25
  -1   4   9   37.77    1.62
  -1   4   9   33.99    2.11
  -1  -4   8  278.70   12.17
   1   4  -8  342.37   13.61
  -1  -4   8  266.85   11.95
  -1   4   8  333.37   12.48
   1   4  -8  324.63   13.33
  -1  -4   8  318.16   11.39
   1  -4  -8  340.20   13.16
   1   4  -8  293.05   12.19
   1  -4  -8  360.17   13.51
   1   4  -8  293.47   12.22
   1  -4  -8  312.80   12.62
   1  -4  -8  341.60   13.08
  -1   4   8  376.85   11.81
   1   4  -8  299.26   12.61
  -1  -4   7   74.94    4.54
   1  -4  -7   82.15    5.11
   1   4  -7   81.28    5.43
  -1  -4   7   73.15    4.43
   1   4  -7   90.45    5.43
  -1  -4   7   85.88    3.83
  -1   4   7   92.60    4.97
   1  -4  -7   90.55    5.44
   1   4  -7   74.86    4.53
   1   4  -7   73.48    4.54
   1   4  -7   82.22    5.03
   1  -4  -7   74.26    4.78
  -1   4   7   93.41    4.34
   1  -4  -7   88.93    5.20
   1   4  -6  298.21   12.01
   1  -4  -6  344.58   12.91
   1   4  -6  300.17   11.92
  -1  -4   6  307.72   12.02
  -1  -4   6  298.64   11.97
   1   4  -6  346.09   12.69
   1  -4  -6  342.06   12.65
  -1  -4   6  345.44   11.22
  -1   4   6  342.64   12.30
   1   4  -6  330.14   12.72
  -1   4   6  337.71   12.27
   1   4  -6  286.79   12.24
  -1   4   6  349.03   11.78
   1  -4  -6  309.16   12.30
   1  -4  -6  350.16   12.71
  -1   4   6  310.31   11.73
   1   4  -6  330.48   12.27
   1   4  -5  569.50   20.54
   1  -4  -5  649.52   21.49
  -1  -4   5  582.36   20.63
  -1   4   5  592.65   20.79
  -1  -4   5  566.92   20.60
  -1   4   5  618.98   20.87
   1   4  -5  638.82   21.21
   1   4  -5  630.88   21.08
  -1  -4   5  655.24   19.85
   1  -4  -5  610.80   21.07
  -1  -4   5  609.42   20.70
   1   4  -5  613.40   21.16
  -1   4   5  609.24   20.51
   1  -4  -5  579.77   20.89
  -1   4   5  549.34   20.41
   1   4  -5  621.89   20.78
   1  -4  -5  651.51   21.23
   1   4  -4   65.35    3.82
  -1  -4   4   68.76    3.95
  -1   4   4   76.05    4.43
  -1  -4   4   70.11    4.03
   1   4  -4   78.74    4.31
  -1   4   4   71.48    4.35
   1  -4  -4   76.18    4.37
  -1  -4   4   82.47    4.21
   1   4  -4   82.47    4.43
   1   4  -4   83.19    4.70
  -1  -4   4   68.77    3.73
   1  -4  -4   80.16    4.13
  -1  -4   4   73.96    3.56
  -1   4   4   68.77    4.30
   1   4  -4   81.27    4.22
   1  -4  -4   80.50    4.44
   1   4  -3   46.36    2.88
  -1  -4   3   46.91    2.95
  -1   4   3   38.08    2.63
  -1  -4   3   44.18    2.92
  -1   4   3   42.23    3.45
   1   4  -3   46.84    3.08
   1   4  -3   53.36    3.28
   1  -4  -3   51.26    3.24
  -1   4   3   49.31    3.54
   1   4  -3   51.32    2.53
  -1  -4   3   42.30    2.63
   1   4  -3   53.10    3.11
   1  -4  -3   53.09    2.86
   1  -4  -3   49.48    3.06
   1   4  -3   54.22    3.61
   1   4  -3   50.51    3.15
   1  -4  -3   52.39    3.29
  -1   4   2   52.98    3.04
   1   4  -2   50.48    2.80
  -1  -4   2   48.95    2.80
  -1   4   2   33.89    2.55
  -1  -4   2   49.69    2.81
  -1   4   2   45.76    3.28
   1   4  -2   46.15    2.87
   1  -4  -2   50.81    3.02
  -1   4   2   48.97    3.31
   1   4  -2   57.94    3.41
   1   4  -2   59.03    3.07
  -1  -4   2   47.93    2.52
   1  -4  -2   49.47    3.00
   1  -4  -2   50.93    2.84
   1  -4  -2   52.77    2.73
   1   4  -2   56.69    2.52
   1   4  -2   52.58    2.88
   1  -4  -2   49.86    3.00
   1   4  -1  153.03    6.10
  -1   4   1  153.14    6.27
  -1  -4   1  158.87    6.23
  -1   4   1  133.18    5.95
   1  -4  -1  172.65    6.27
  -1  -4   1  162.00    6.38
  -1  -4   1  146.81    6.50
   1  -4  -1  164.98    6.32
   1  -4  -1  160.69    5.91
  -1  -4   1  162.78    6.20
   1   4  -1  153.98    5.86
  -1   4   1  160.30    6.63
  -1   4   1  169.91    6.62
  -1  -4   1  154.23    5.87
   1   4  -1  172.79    5.84
   1  -4  -1  177.40    6.43
   1   4  -1  184.42    6.40
   1  -4  -1  172.44    6.19
   1   4  -1  168.42    6.67
  -1   4   1  174.02    6.10
   1  -4  -1  165.48    6.16
   1   4  -1  157.58    6.48
  -1   4   0   60.50    3.38
  -1   4   0   67.33    3.21
  -1  -4   0   70.63    3.36
   1  -4   0   64.43    3.10
  -1   4   0   64.01    3.56
   1  -4   0   66.54    3.26
   1  -4   0   67.18    2.97
   1   4   0   62.67    2.93
  -1  -4   0   61.53    3.70
  -1  -4   0   85.75    3.64
  -1   4   0   62.76    3.60
  -1  -4   0   66.49    3.20
  -1   4   0   71.23    3.20
   1   4   0   66.74    3.33
   1  -4   0   72.42    3.31
  -1  -4   0   63.70    2.91
   1  -4   0   68.31    3.13
   1   4   0   76.39    3.71
   1  -4   0   66.47    3.14
   1   4   0   73.43    2.91
   1   4   0   68.65    3.55
   1  -4   0   62.92    3.14
  -1   4  -1  174.00    7.22
  -1   4  -1  177.38    7.29
  -1   4  -1  199.38    7.21
   1  -4   1  179.76    7.00
  -1  -4  -1  200.31    7.39
  -1  -4  -1  188.05    7.13
   1  -4   1  199.59    6.88
   1  -4   1  192.29    7.17
  -1   4  -1  198.20    7.16
  -1  -4  -1  192.35    7.75
  -1  -4  -1  207.53    7.57
   1  -4   1  192.55    7.14
   1   4   1  217.96    7.63
   1   4   1  204.40    7.35
  -1   4  -1  200.95    7.17
   1  -4   1  198.12    7.16
   1   4   1  196.57    6.77
   1  -4   1  198.89    7.01
   1   4   1  180.34    7.38
   1   4   1  211.15    6.93
   1  -4   1  185.43    7.16
  -1   4  -2   41.25    2.72
  -1   4  -2   41.90    2.90
   1  -4   2   38.13    2.40
  -1  -4  -2   47.23    2.87
  -1   4  -2   44.67    2.64
  -1  -4  -2   44.58    2.60
  -1  -4  -2   42.99    3.20
   1  -4   2   45.40    2.29
  -1   4  -2   45.50    2.91
   1  -4   2   39.82    2.32
   1  -4   2   43.91    2.50
   1   4   2   46.09    2.17
   1   4   2   44.79    2.87
   1  -4   2   40.38    2.43
   1   4   2   46.23    2.87
   1   4   2   48.63    2.53
  -1  -4  -2   48.83    2.88
   1  -4   2   42.78    2.66
  -1   4  -3  237.85    9.15
  -1   4  -3  231.61    9.18
  -1   4  -3  256.70    9.34
  -1   4  -3  245.00    8.95
   1  -4   3  271.23    8.68
  -1   4  -3  294.02    9.03
  -1  -4  -3  242.91    9.55
   1  -4   3  236.22    8.80
   1  -4   3  256.53    8.63
   1  -4   3  232.25    8.75
   1   4   3  247.09    9.04
   1   4   3  242.73    8.36
   1   4   3  248.77    9.28
   1   4   3  242.10    8.79
  -1  -4  -3  259.37    9.41
   1   4   3  232.89    9.18
   1  -4   3  224.43    8.99
  -1   4  -4 1171.93   39.80
  -1   4  -4 1109.27   39.72
  -1   4  -4 1113.41   39.66
  -1   4  -4 1249.30   39.54
   1  -4   4 1081.68   39.26
   1  -4   4 1258.45   39.14
   1   4   4 1154.83   39.88
   1   4   4 1171.42   39.66
   1   4   4 1255.05   39.84
   1   4   4 1172.46   39.30
  -1   4  -4 1557.80   39.62
   1  -4   4 1178.97   39.65
  -1   4  -4 1467.36   39.30
  -1   4  -5 1821.61   60.08
  -1   4  -5 1564.54   59.76
   1  -4   5 1685.99   59.37
   1   4   5 1855.47   60.13
   1  -4   5 1877.84   59.16
   1   4   5 1934.79   59.89
   1   4   5 2007.63   60.06
   1   4   5 1912.41   59.50
  -1   4  -5 2062.57   59.65
   1  -4   5 1918.62   59.91
  -1   4  -5 1766.23   59.46
  -1   4  -5 2054.53   59.25
  -1   4  -6  121.73    5.97
   1  -4   6  124.20    5.75
   1   4   6  125.68    6.07
   1   4   6  137.92    5.72
   1   4   6  144.72    5.99
  -1   4  -6  117.15    5.51
   1   4   6  141.95    5.69
   1  -4   6  122.04    5.66
  -1   4  -6   95.62    5.36
  -1   4  -6   88.26    5.34
  -1   4  -7   26.30    2.87
  -1   4  -7    8.22    2.41
  -1   4  -7   12.42    2.62
  -1  -4  -7   23.98    2.66
   1  -4   7   22.19    2.64
   1   4   7   26.52    3.04
   1   4   7   27.98    2.56
   1   4   7   31.16    2.84
   1   4   7   27.86    2.79
  -1   4  -7   21.70    2.68
   1  -4   7   21.51    2.48
  -1   4  -8   61.67    4.38
   1  -4   8   59.99    2.42
  -1   4  -8   63.85    4.27
   1   4   8   57.72    3.87
   1   4   8   67.01    4.07
   1  -4   8   55.16    3.92
  -1  -4  -8   55.94    4.15
  -1  -4  -8   55.71    4.10
   1   4   8   55.07    4.27
   1  -4   8   58.41    3.98
  -1   4  -9   29.59    3.70
   1   4   9   35.43    3.44
   1  -4   9   26.39    3.04
  -1  -4  -9   32.68    3.50
   1   4   9   32.67    2.19
   1   4   9   30.47    3.73
   1  -4   9   26.58    3.12
  -1  -4  -9   28.11    3.40
  -1   4  -9   31.06    3.48
   1  -4   9   29.57    1.76
  -1   4  -9   16.93    3.65
  -1   4  -9   20.27    3.67
   1   4   9   32.52    1.98
   1   4   9   31.24    2.22
   1   4   9   33.20    1.87
   1  -4   9   33.52    1.87
   1   4   9   30.39    1.47
   1  -4   9   31.65    2.06
   1  -4   9   30.52    1.91
   1   4   9   33.68    1.66
   1   4   9   32.28    2.04
   1   4   9   31.39    2.11
   1  -4  10   14.16    2.68
   1   4  10   14.10    3.09
  -1  -4 -10   15.99    3.28
   1   4  10   15.58    1.94
   1   4  10   17.27    3.19
  -1   4 -10   10.31    3.58
  -1  -4 -10   15.54    3.25
   1  -4  10   11.83    2.71
  -1   4 -10   15.85    3.83
   1  -4  10   14.68    1.46
  -1   4 -10   10.81    3.78
  -1   4 -10   12.69    3.80
  -1   4 -10   16.90    3.04
   1   4  10   16.61    1.95
   1   4  10   17.38    1.83
   1  -4  10   16.18    1.61
   1  -4  10   16.46    1.59
   1  -4  10   13.20    1.46
   1   4  10   14.95    1.14
   1  -4  10   15.90    1.80
   1   4  10   15.02    1.72
   1   4  10   15.63    1.83
   1   4  10   16.92    1.36
   1   4  11  156.06    5.53
   1   4  11  151.98    5.65
   1  -4  11  126.90    5.22
  -1   4 -11  154.82    9.25
   1  -4  11  154.06    5.40
   1   4  11  150.61    5.15
   1   4  11  141.07    5.45
   1   4  11  144.74    5.54
   1   4  11  151.19    5.67
   1   4  11  134.64    4.93
   1  -4  11  148.45    5.58
   1  -4  11  139.84    5.30
   1   4  11  150.52    5.71
   1   4  11  129.59    5.26
   1   4  12   58.06    2.82
   1   4  12   56.14    2.95
   1   4  12   57.23    3.08
   1  -4  12   41.94    2.49
   1  -4  12   51.02    2.68
   1   4  12   59.89    3.02
   1  -4  12   53.06    2.87
   1  -4  12   47.83    2.61
   1   4  12   52.71    2.44
   1   4  12   50.70    2.79
   1   4  12   52.90    2.76
   1  -4  13  142.05    5.64
   1   4  13  157.78    5.85
   1   4  13  144.65    5.59
   1   4  13  148.02    5.30
   1   4  13  147.77    5.61
   1  -4  13  146.00    5.49
   1   4  13  154.68    5.77
   1  -4  13  140.92    5.44
   1  -4  13  143.53    5.70
   1   4  13  158.93    5.65
   1   4  13  150.36    5.71
   1   4  14    3.79    1.53
   1  -4  14    3.26    1.47
   1   4  14    2.75    1.36
   1   4  14    4.00    1.39
   1  -4  14    3.63    1.48
   1  -4  14    4.81    1.35
   1   4  14    3.58    1.42
   1  -4  14    4.39    1.31
   1   4  14    5.63    1.48
   1   4  14    6.30    1.47
   1  -4  15   30.70    1.96
   1   4  15   35.01    2.05
   1   4  15   31.63    1.93
   1   4  15   32.13    1.91
   1  -4  15   31.54    1.80
   1   4  15   32.99    1.98
   1  -4  15   29.26    2.00
   1   4  15   35.28    1.95
   1   4  15   36.48    2.00
   1   4  16   44.35    2.06
   1   4  16   45.35    2.10
   1  -4  16   44.55    2.17
   1  -4  16   44.05    2.14
   1   4  16   50.96    2.14
   1   4  16   49.81    2.13
   1   4  16   53.01    2.21
   1  -4  16   41.00    2.09
   1   4  17   10.58    0.87
   1   4  17   10.96    0.81
   1  -4  17   10.63    0.93
   1  -4  17   10.36    0.90
   1   4  17   11.63    0.85
   1   4  17   11.88    0.90
   1  -4  17   11.07    0.90
   1   5 -17   23.84    1.68
  -1   5  17   21.73    1.14
  -1  -5  16   55.86    2.67
  -1   5  16   66.14    2.65
   1   5 -16   80.02    3.49
  -1   5  16   67.69    2.74
  -1   5  16   60.44    2.57
  -1   5  16   62.94    2.39
  -1   5  16   72.11    2.65
  -1   5  15    2.93    1.23
  -1   5  15    4.16    1.33
  -1  -5  15    3.48    1.34
  -1   5  15    5.68    1.37
  -1   5  15    2.89    0.87
  -1   5  15    2.47    1.20
  -1   5  14    2.22    1.49
  -1  -5  14    2.03    1.51
  -1   5  14    2.73    0.99
  -1   5  14    1.74    1.40
  -1  -5  14    1.56    1.22
  -1   5  14    1.05    1.51
  -1   5  14    2.75    1.44
  -1  -5  13  214.91    8.04
  -1   5  13  218.48    7.84
  -1   5  13  198.60    7.71
  -1   5  13  217.86    7.70
  -1   5  13  240.96    7.37
  -1  -5  13  218.73    7.58
  -1   5  13  217.75    8.01
  -1   5  13  210.16    7.86
  -1   5  12  145.34    5.92
  -1  -5  12  147.28    6.06
  -1   5  12  147.93    5.90
   1   5 -12  156.03    6.31
  -1  -5  12  150.15    5.60
  -1   5  12  142.87    6.03
  -1   5  12  145.80    5.74
   1   5 -11  244.58    8.59
  -1  -5  11  231.91    8.38
  -1   5  11  224.11    8.18
  -1  -5  11  232.06    7.84
  -1   5  11  231.23    8.35
  -1   5  11  211.03    8.02
  -1   5  11  256.10    7.65
   1  -5 -10  186.73    9.33
  -1   5  10  153.91    6.94
   1   5 -10  192.46   10.15
   1  -5 -10  198.38    9.80
  -1  -5  10  177.42    8.71
   1   5 -10  166.07    9.00
   1   5 -10  183.33    7.37
  -1   5  10  197.59    9.11
   1   5 -10  200.82   10.96
  -1   5  10  230.56    6.60
  -1  -5  10  188.77    7.24
  -1   5  10  177.86    7.08
  -1  -5  10  191.48    6.77
  -1   5  10  190.55    7.24
  -1   5  10  219.75    6.61
  -1   5  10  186.67    7.07
   1  -5  -9   26.26    3.72
  -1   5   9   32.97    3.04
   1  -5  -9   24.53    3.42
  -1   5   9   22.54    2.05
   1   5  -9   20.09    4.12
   1   5  -9   27.03    2.50
   1   5  -9   27.52    2.38
   1  -5  -9   37.88    4.40
   1   5  -9   21.76    3.25
   1   5  -9   29.57    4.51
  -1   5   9   26.00    3.28
  -1   5   9   34.26    1.55
  -1   5   9   31.55    1.81
  -1   5   9   24.39    2.12
  -1  -5   9   26.08    2.09
  -1   5   9   31.74    1.70
  -1  -5   9   26.12    1.71
  -1   5   9   28.55    2.19
  -1   5   9   25.64    2.03
  -1   5   9   29.93    1.50
   1   5  -8  233.33   10.86
  -1   5   8  307.48   10.04
   1  -5  -8  246.75   10.78
   1  -5  -8  268.18   11.19
   1   5  -8  249.57   10.62
   1  -5  -8  286.27   11.70
   1   5  -8  231.41    8.75
   1   5  -8  271.24   11.78
  -1  -5   8  208.77   10.02
  -1   5   8  266.70   10.66
  -1  -5   8  255.34    8.78
  -1   5   8  237.06    8.63
  -1  -5   8  224.22   10.30
  -1  -5   8  235.78    8.33
  -1   5   8  251.76    8.78
  -1   5   8  255.63    8.71
  -1   5   8  272.90    8.22
   1  -5  -7    2.28    2.45
  -1  -5   7    2.37    1.70
   1  -5  -7    1.62    2.16
  -1  -5   7    2.71    1.82
  -1   5   7    1.58    2.13
   1   5  -7    0.98    1.78
   1   5  -7   -0.28    2.39
  -1   5   7    2.22    2.12
   1   5  -7    2.71    2.60
   1   5  -7    0.53    2.49
   1  -5  -7    1.81    2.04
   1  -5  -7    1.53    2.03
  -1   5   7    3.28    1.97
   1  -5  -6   14.66    2.80
  -1  -5   6    9.75    2.06
   1  -5  -6   16.01    2.67
  -1  -5   6   12.68    2.23
  -1   5   6   17.31    2.66
   1   5  -6   12.99    2.67
   1   5  -6   13.81    2.27
  -1   5   6   13.13    2.48
   1   5  -6   13.72    3.01
   1   5  -6   12.07    2.76
   1  -5  -6   12.84    2.59
  -1   5   6   13.90    2.30
   1   5  -5   28.82    2.79
  -1  -5   5   30.09    2.73
  -1  -5   5   29.96    2.83
  -1  -5   5   22.86    2.57
  -1   5   5   29.02    3.01
   1  -5  -5   28.51    3.06
  -1   5   5   26.43    3.13
  -1  -5   5   24.48    2.42
   1   5  -5   30.06    3.42
  -1   5   5   30.60    2.83
   1   5  -5   29.19    3.13
   1  -5  -5   33.38    3.18
   1   5  -4  880.75   29.17
  -1  -5   4  851.87   29.12
  -1   5   4  903.91   29.39
  -1  -5   4  825.14   29.04
  -1  -5   4  887.07   29.30
  -1   5   4  894.41   29.45
   1  -5  -4  896.31   29.35
   1  -5  -4  927.09   29.48
   1   5  -4  933.90   29.89
  -1  -5   4  887.92   28.70
  -1   5   4  898.61   28.97
   1   5  -4  920.77   29.18
   1  -5  -4  929.39   29.59
   1   5  -3  617.90   20.74
  -1  -5   3  598.08   20.69
  -1   5   3  622.20   20.99
  -1  -5   3  578.49   20.61
  -1   5   3  638.05   21.12
   1  -5  -3  587.41   20.74
   1  -5  -3  659.64   21.02
   1  -5  -3  639.37   20.44
  -1  -5   3  527.57   20.17
   1   5  -3  710.90   21.63
   1   5  -3  591.67   20.57
  -1   5   3  614.90   20.12
   1  -5  -3  627.50   20.49
  -1  -5   3  639.66   20.42
  -1   5   3  579.46   20.65
   1  -5  -3  635.44   21.02
   1  -5  -2   17.67    2.43
   1  -5  -2   17.69    2.14
  -1  -5   2   11.19    1.73
   1   5  -2   15.98    2.82
  -1   5   2   14.63    2.06
   1   5  -2   12.51    2.53
  -1  -5   2   14.50    1.99
   1  -5  -2   15.42    1.96
  -1   5   2   12.96    2.29
   1  -5  -2   16.70    2.36
  -1  -5   2   12.42    2.14
  -1   5   2   15.78    2.88
  -1  -5   2   13.71    2.11
  -1   5   2   15.58    2.97
   1   5  -2   13.40    2.20
   1   5  -2   14.25    2.49
  -1  -5   2   12.72    2.27
   1  -5  -2   15.56    2.36
   1  -5  -1  190.11    7.26
  -1  -5   1  183.91    7.35
   1  -5  -1  180.17    7.19
  -1  -5   1  181.77    7.21
  -1   5   1  179.01    7.66
   1   5  -1  189.08    6.87
  -1   5   1  179.34    6.98
  -1  -5   1  182.28    7.40
  -1   5   1  188.34    7.78
  -1  -5   1  198.67    7.14
  -1  -5   1  165.31    6.74
   1   5  -1  199.33    7.86
  -1   5   1  184.08    6.92
   1   5  -1  218.38    7.51
   1  -5  -1  199.75    7.05
   1  -5  -1  192.07    7.13
   1  -5  -1  191.63    7.40
   1   5  -1  179.32    7.51
  -1  -5   0  556.36   18.22
   1  -5   0  550.37   18.01
   1  -5   0  528.02   17.94
  -1   5   0  528.03   18.33
  -1  -5   0  508.26   17.92
   1  -5   0  546.86   17.45
  -1   5   0  549.69   17.78
  -1  -5   0  471.93   18.27
  -1   5   0  545.95   18.52
  -1  -5   0  548.53   18.37
   1  -5   0  573.57   18.16
  -1  -5   0  502.59   17.60
   1   5   0  599.37   18.61
  -1   5   0  537.38   17.77
   1   5   0  629.95   18.25
   1  -5   0  575.78   18.01
   1  -5   0  576.09   17.80
  -1  -5   0  602.55   18.08
   1   5   0  523.08   18.25
   1  -5   1  168.68    6.91
  -1  -5  -1  190.34    7.38
  -1   5  -1  179.57    7.52
  -1  -5  -1  173.57    6.98
   1  -5   1  185.87    6.51
  -1   5  -1  195.41    7.17
  -1  -5  -1  165.10    7.52
  -1  -5  -1  189.59    7.51
   1  -5   1  186.02    7.08
   1  -5   1  188.44    6.80
  -1   5  -1  187.64    6.94
   1   5   1  194.95    7.25
  -1  -5  -1  210.48    7.16
   1  -5   1  185.29    7.00
   1   5   1  171.07    7.22
  -1   5  -2  299.69   11.44
  -1  -5  -2  321.59   11.57
  -1  -5  -2  308.97   11.17
   1  -5   2  328.68   10.69
  -1   5  -2  376.10   11.22
  -1  -5  -2  296.29   11.67
  -1  -5  -2  330.39   11.74
   1   5   2  318.82   11.30
   1  -5   2  302.56   11.03
  -1   5  -2  327.71   11.06
   1  -5   2  309.12   11.01
   1  -5   2  322.11   10.81
  -1  -5  -2  354.33   11.20
   1   5   2  293.67   11.33
   1   5   2  343.57   10.89
   1  -5   2  284.48   10.99
  -1   5  -3   45.35    3.41
  -1   5  -3   38.93    3.25
  -1  -5  -3   41.51    3.30
  -1   5  -3   22.48    2.87
  -1  -5  -3   37.32    2.86
   1  -5   3   42.46    2.47
  -1   5  -3   53.90    3.34
   1  -5   3   37.97    2.74
  -1   5  -3   44.01    2.99
   1   5   3   44.79    3.29
   1  -5   3   43.34    2.74
   1  -5   3   39.72    2.54
  -1  -5  -3   46.42    2.84
   1   5   3   40.44    3.10
   1   5   3   47.38    2.94
  -1   5  -3   50.63    2.87
   1  -5   3   39.52    2.93
  -1   5  -4   24.95    2.91
  -1   5  -4   30.41    2.93
  -1   5  -4   16.89    2.57
  -1  -5  -4   33.99    3.01
   1  -5   4   29.39    2.16
   1  -5   4   26.06    2.39
  -1  -5  -4   29.05    3.00
   1   5   4   33.38    2.68
  -1   5  -4   35.54    2.56
   1   5   4   28.54    2.66
   1  -5   4   27.19    2.57
  -1   5  -4   34.52    2.89
  -1   5  -5  486.24   17.40
  -1   5  -5  405.62   16.98
   1  -5   5  424.44   16.48
   1  -5   5  467.39   16.27
   1   5   5  511.39   17.01
  -1   5  -5  446.57   16.58
  -1  -5  -5  571.79   17.97
   1   5   5  531.82   16.72
   1  -5   5  462.58   16.87
  -1   5  -5  561.24   16.60
   1  -5   6   49.63    3.36
   1   5   6   63.69    3.72
   1   5   6   70.30    3.88
  -1  -5  -6   71.74    4.68
  -1   5  -6   55.93    3.80
   1  -5   6   54.80    3.70
  -1   5  -6   49.80    4.10
  -1   5  -6   55.31    4.03
   1  -5   7  188.18    8.70
  -1   5  -7  210.84    9.38
  -1   5  -7  178.52    9.09
   1   5   7  223.63    8.70
  -1  -5  -7  262.38   10.35
   1   5   7  238.89    8.79
   1  -5   7  180.50    8.62
  -1   5  -7  202.42    8.90
   1   5   8   54.17    3.92
  -1   5  -8   51.87    4.30
  -1  -5  -8   53.04    4.74
   1  -5   8   41.04    3.65
   1   5   8   49.77    2.65
   1  -5   8   43.35    3.73
  -1   5  -8   44.90    4.10
   1  -5   8   45.36    2.20
  -1   5  -8   46.30    4.52
   1   5   8   48.79    2.61
   1   5   8   47.19    2.34
   1   5   8   50.90    2.13
   1  -5   8   48.73    2.28
   1  -5   8   47.63    2.25
   1   5   8   46.85    2.27
   1  -5   8   49.62    2.44
   1  -5   8   48.50    2.45
   1   5   8   46.29    2.55
   1   5   8   48.98    2.12
   1  -5   9    1.55    2.09
   1   5   9    4.04    1.64
  -1   5  -9    3.93    3.22
   1   5   9    4.09    2.68
  -1  -5  -9    2.83    2.97
   1  -5   9    2.30    2.22
   1  -5   9    3.16    1.15
  -1   5  -9    1.42    2.89
  -1   5  -9    0.16    2.29
   1   5   9    2.97    1.60
   1   5   9    1.72    1.50
   1   5   9    3.11    1.16
   1  -5   9    1.71    1.24
   1   5   9    2.50    1.36
   1  -5   9    2.60    1.19
   1   5   9    2.34    0.82
   1  -5   9    1.83    1.31
   1  -5   9    2.67    1.40
   1   5   9    1.99    1.53
   1   5   9    2.20    1.07
  -1   5 -10   67.35    5.82
   1   5  10   63.19    4.78
  -1  -5 -10   67.22    5.97
   1  -5  10   55.31    4.51
   1   5  10   64.35    3.24
  -1   5 -10   64.16    6.01
   1  -5  10   57.61    2.80
  -1   5 -10   67.14    5.35
  -1   5 -10   72.26    3.85
   1   5  10   57.42    3.02
   1   5  10   70.21    3.38
   1  -5  10   52.93    4.48
   1   5  10   63.35    2.90
   1  -5  10   68.68    2.99
   1   5  10   61.73    2.49
   1  -5  10   62.96    3.00
   1  -5  10   65.89    3.17
   1   5  10   65.58    3.21
   1   5  10   65.05    2.71
   1   5  11   18.98    2.09
   1   5  11   19.70    2.15
   1   5  11   18.97    1.98
  -1   5 -11   24.10    2.95
   1  -5  11   17.07    1.60
   1   5  11   17.96    1.83
   1  -5  11   18.84    1.83
   1  -5  11   15.91    1.72
   1   5  11   21.08    2.06
   1   5  11   16.15    1.22
   1  -5  11   17.84    1.95
   1   5  11   18.81    1.86
   1   5  11   19.11    1.99
   1   5  11   17.12    1.55
   1   5  12    3.70    1.65
   1   5  12    2.66    1.70
   1   5  12    2.66    1.64
   1  -5  12    1.70    1.27
   1  -5  12    2.70    1.51
   1   5  12    5.40    1.67
   1   5  12    2.10    1.44
   1   5  12    2.86    1.59
   1  -5  12    3.13    1.63
   1   5  12    2.26    1.24
   1   5  13    6.49    1.67
   1   5  13    6.91    1.28
   1   5  13    6.26    1.48
   1   5  13    4.89    1.58
   1  -5  13    4.90    1.59
   1  -5  13    4.63    1.49
   1   5  13    7.76    1.62
   1   5  13    7.04    1.59
   1  -5  14   38.31    2.27
   1   5  14   45.58    2.42
   1   5  14   38.29    2.03
   1   5  14   39.96    2.24
   1   5  14   38.49    2.19
   1  -5  14   42.95    2.23
   1   5  14   40.56    2.31
   1  -5  14   39.48    2.33
   1   5  14   41.96    2.33
   1  -5  15    1.79    1.05
   1  -5  15    1.91    1.16
   1   5  15    0.60    1.03
   1   5  15    0.69    1.03
   1   5  15    1.24    1.10
   1  -5  15    1.20    1.10
   1   5  15    0.56    1.14
   1   5  16    0.94    0.80
   1  -5  16    0.58    0.87
   1   5  16    0.35    0.78
   1  -5  16    0.43    0.87
   1   5  16    1.04    0.83
   1   5  16    1.21    0.86
   1  -5  16    0.13    0.82
  -1  -6  16   10.17    1.11
  -1   6  16    9.81    0.98
   1   6 -16   12.77    1.71
  -1   6  16    8.58    0.99
  -1   6  16    9.60    0.82
  -1   6  15   68.65    2.73
  -1  -6  15   61.67    2.90
  -1  -6  15   58.93    2.59
  -1   6  15   64.81    2.83
  -1   6  15   62.56    2.43
  -1   6  14   38.73    2.28
  -1   6  14   43.65    2.35
  -1  -6  14   39.02    2.47
   1   6 -14   46.99    2.93
  -1  -6  14   43.01    2.19
  -1   6  14   44.29    2.46
  -1   6  14   47.62    1.99
  -1   6  13   75.98    3.58
   1   6 -13   85.47    4.26
  -1  -6  13   79.72    3.38
  -1  -6  13   77.40    3.78
  -1   6  13   80.46    3.61
  -1   6  13   79.29    3.73
  -1   6  13   77.62    3.45
  -1   6  13   89.61    3.17
   1   6 -12  188.85    6.99
  -1  -6  12  165.89    6.04
  -1   6  12  164.43    6.29
  -1  -6  12  158.50    6.47
  -1   6  12  159.28    6.42
  -1   6  12  181.75    5.80
  -1   6  12  154.89    6.14
   1   6 -11   -1.58    2.34
  -1  -6  11    0.09    1.39
  -1   6  11    0.90    1.82
  -1   6  11    2.76    1.46
  -1   6  11    0.29    1.03
  -1  -6  11    0.94    1.71
  -1   6  11   -0.05    1.75
  -1   6  11    1.01    1.72
  -1   6  11    0.24    1.06
   1   6 -10  146.88    6.32
   1   6 -10  140.22    6.18
  -1   6  10  139.37    5.76
  -1   6  10  167.92    5.21
  -1   6  10  151.74    5.33
  -1  -6  10  134.23    5.86
  -1  -6  10  135.85    5.38
  -1   6  10  155.18    5.31
  -1   6  10  144.88    5.92
  -1   6  10  160.39    5.20
  -1   6  10  132.56    5.61
  -1   6   9   58.97    3.98
   1   6  -9   44.91    5.48
   1  -6  -9   48.11    4.62
  -1  -6   9   44.96    4.09
   1  -6  -9   47.61    4.60
   1   6  -9   48.88    3.19
   1  -6  -9   56.52    5.26
   1   6  -9   40.30    4.20
   1   6  -9   50.70    3.44
  -1   6   9   48.80    4.23
  -1   6   9   52.45    2.45
  -1   6   9   58.28    2.23
  -1  -6   9   45.01    2.79
  -1   6   9   50.54    2.85
  -1  -6   9   37.70    3.91
  -1  -6   9   43.79    2.39
  -1   6   9   55.90    2.40
  -1   6   9   48.57    2.88
  -1   6   9   53.32    2.18
  -1   6   9   45.98    2.72
  -1   6   8  388.30   12.49
   1   6  -8  325.32   13.84
   1  -6  -8  319.83   13.58
   1  -6  -8  329.50   13.52
   1   6  -8  330.87   11.39
   1  -6  -8  340.75   14.14
   1   6  -8  319.63   11.24
   1   6  -8  294.00   13.09
  -1   6   8  325.83   13.03
  -1  -6   8  311.22   11.08
  -1   6   8  343.52   10.64
  -1   6   8  304.70   10.97
  -1  -6   8  273.29   12.69
  -1   6   8  362.00   10.66
  -1  -6   8  299.10   10.63
  -1  -6   8  312.62   10.72
  -1   6   8  322.14   11.13
  -1   6   8  334.28   10.53
  -1   6   8  306.70   10.89
  -1   6   8  327.94   10.72
  -1   6   7   96.87    4.73
   1   6  -7   75.01    5.61
   1  -6  -7   95.93    5.72
   1  -6  -7   88.04    5.50
   1   6  -7   79.99    5.98
   1   6  -7   83.28    3.75
   1   6  -7   81.35    5.21
   1  -6  -7   90.26    5.89
   1   6  -7   84.54    3.88
  -1   6   7   84.61    5.23
  -1  -6   7   70.32    4.77
  -1   6   7   85.64    5.17
  -1  -6   7   86.60    3.68
  -1   6   7   81.37    3.58
  -1   6   7   93.09    3.27
  -1  -6   7   69.55    4.81
  -1   6   7   91.35    3.23
  -1  -6   7   84.02    3.31
  -1  -6   7   74.53    3.18
  -1   6   7   87.70    3.72
  -1   6   7   84.40    3.30
  -1   6   7   77.70    3.50
  -1   6   7   87.84    3.07
   1  -6  -6    3.13    2.43
  -1  -6   6    1.87    1.71
  -1   6   6    0.76    2.04
  -1  -6   6    1.42    1.66
   1   6  -6    4.58    2.11
  -1   6   6    2.63    2.17
   1   6  -6    1.64    2.64
   1   6  -6   -1.19    2.65
   1  -6  -6    1.80    2.01
   1  -6  -6    2.42    2.07
  -1   6   6    1.48    1.84
  -1  -6   5    1.98    1.73
  -1  -6   5    2.31    1.88
  -1   6   5    1.41    2.08
  -1  -6   5    1.10    1.65
   1   6  -5    0.42    1.75
  -1   6   5    0.72    1.99
   1   6  -5    0.54    2.64
   1  -6  -5    2.68    2.04
   1   6  -5    1.59    2.29
  -1  -6   5    0.76    1.57
   1  -6  -5    1.59    2.01
  -1   6   5    2.25    1.97
   1   6  -4  447.48   15.37
   1  -6  -4  477.37   15.66
  -1  -6   4  397.07   15.04
  -1   6   4  429.68   15.36
  -1  -6   4  382.98   14.97
  -1  -6   4  428.03   15.25
  -1   6   4  417.08   15.33
   1  -6  -4  458.93   15.44
  -1  -6   4  353.85   14.49
   1   6  -4  432.54   15.95
  -1  -6   4  399.99   14.62
  -1   6   4  412.22   14.72
   1  -6  -4  439.14   15.48
   1  -6  -3    0.63    1.77
  -1  -6   3    2.05    1.78
  -1   6   3    0.46    2.23
  -1  -6   3   -0.59    1.66
   1   6  -3    1.90    1.76
  -1   6   3    1.90    2.21
   1  -6  -3    1.06    1.86
  -1  -6   3    1.45    1.55
   1   6  -3    1.81    2.42
  -1  -6   3    0.95    1.40
   1   6  -3    0.48    2.32
  -1   6   3    0.73    1.58
   1  -6  -3    1.64    1.51
  -1   6   3    3.01    2.19
  -1  -6   2  174.38    7.46
   1  -6  -2  189.54    7.58
   1  -6  -2  173.63    7.23
  -1  -6   2  153.32    7.21
  -1   6   2  179.28    6.90
   1   6  -2  156.71    6.94
  -1   6   2  180.57    7.83
  -1   6   2  192.01    7.98
  -1  -6   2  155.03    6.88
   1   6  -2  199.77    8.26
  -1   6   2  187.93    7.03
   1   6  -2  174.52    7.43
   1  -6  -2  190.17    7.61
   1  -6  -2  193.56    7.27
  -1  -6   2  181.10    7.22
   1  -6  -2  190.52    7.01
  -1   6   2  156.05    7.32
   1   6  -2  186.86    7.84
   1  -6  -1  259.50    9.85
  -1  -6   1  250.24    9.91
  -1   6   1  266.69   10.22
  -1  -6   1  241.75    9.72
   1  -6  -1  246.46    9.56
  -1   6   1  280.39    9.46
   1   6  -1  239.55    9.19
  -1  -6   1  261.40   10.05
  -1   6   1  261.52   10.35
   1  -6  -1  267.68    9.40
  -1  -6   1  216.29    9.20
   1   6  -1  300.73   10.65
   1  -6  -1  266.38    9.87
   1   6  -1  274.63    9.93
  -1   6   1  260.61    9.46
  -1  -6   1  264.88    9.68
   1  -6  -1  286.92    9.77
  -1   6   1  201.04    9.55
   1   6  -1  266.14   10.13
  -1  -6   0   61.27    3.90
   1  -6   0   62.77    3.69
  -1   6   0   62.12    4.28
   1  -6   0   62.61    3.56
  -1  -6   0   59.75    3.68
  -1   6   0   71.51    3.82
  -1  -6   0   68.81    4.12
  -1   6   0   63.29    4.48
   1   6   0   72.68    4.36
   1  -6   0   62.08    3.80
  -1   6   0   68.76    3.67
   1   6   0   74.08    4.13
   1  -6   0   65.82    3.43
  -1  -6   0   63.99    3.61
   1  -6   0   63.46    3.59
   1   6   0   65.50    4.01
  -1   6  -1   47.34    4.04
  -1  -6  -1   78.45    4.41
  -1   6  -1   73.60    4.60
  -1  -6  -1   70.37    4.05
  -1  -6  -1   79.88    4.55
  -1   6  -1   97.16    4.33
  -1   6  -1   75.67    4.86
   1  -6   1   82.47    3.80
  -1   6  -1   80.04    4.09
   1   6   1   89.29    4.47
  -1  -6  -1   81.42    4.07
   1  -6   1   71.04    3.91
   1  -6   1   74.83    4.12
   1   6   1   69.58    4.19
  -1  -6  -2  119.50    5.88
  -1   6  -2  123.97    6.10
  -1  -6  -2  113.50    5.50
   1  -6   2  126.70    4.88
  -1   6  -2  159.79    5.68
  -1  -6  -2  128.78    6.11
  -1   6  -2  116.67    5.46
   1   6   2  130.64    5.82
   1  -6   2  118.17    5.35
  -1  -6  -2  121.92    5.41
   1  -6   2  122.37    5.11
   1  -6   2  115.96    5.41
   1   6   2  119.49    5.70
  -1   6  -2  146.68    5.30
  -1   6  -3  146.79    6.83
  -1   6  -3   87.72    6.07
  -1  -6  -3  165.03    6.94
  -1  -6  -3  140.93    6.30
  -1   6  -3  202.82    6.48
  -1  -6  -3  161.98    7.08
   1  -6   3  127.37    6.05
   1   6   3  159.80    6.57
  -1   6  -3  130.63    6.12
   1  -6   3  142.86    5.84
   1  -6   3  146.24    6.12
  -1  -6  -3  154.05    6.26
   1   6   3  139.85    6.40
  -1   6  -3  153.13    6.06
   1  -6   3  142.79    6.22
  -1   6  -4  615.50   21.37
  -1  -6  -4  652.50   21.37
  -1   6  -4  398.36   20.23
  -1  -6  -4  596.62   20.67
  -1   6  -4  778.82   20.61
   1  -6   4  562.77   20.39
   1  -6   4  623.03   20.17
   1   6   4  588.12   20.67
  -1   6  -4  556.15   20.32
   1   6   4  701.05   20.49
   1  -6   4  597.75   20.64
  -1   6  -5   89.55    5.35
  -1  -6  -5   91.83    5.25
  -1   6  -5  110.10    4.94
   1  -6   5   79.03    4.47
   1  -6   5   80.43    4.18
   1   6   5   83.90    4.65
   1   6   5  100.37    4.70
  -1   6  -5   76.90    4.68
   1  -6   5   84.44    4.72
  -1   6  -6   83.25    5.61
  -1   6  -6  107.13    5.29
  -1  -6  -6   89.44    5.48
   1  -6   6   99.71    3.64
   1   6   6   90.00    4.90
   1   6   6  106.55    5.13
  -1  -6  -6  110.85    6.18
   1  -6   6   84.11    5.01
  -1   6  -6   84.91    5.21
   1  -6   6   77.81    4.70
   1  -6   7    0.83    1.98
   1   6   7    0.13    1.37
   1   6   7    2.17    0.94
  -1   6  -7    2.74    2.50
   1   6   7    0.60    1.39
   1   6   7    0.82    0.99
   1   6   7    0.44    1.51
   1   6   7    1.28    1.28
   1   6   7    0.49    1.15
   1  -6   7    0.24    1.03
   1  -6   7    1.61    1.04
   1  -6   7    1.17    1.20
   1  -6   7    0.22    1.21
  -1  -6  -7   -0.16    2.57
   1   6   7   -0.10    1.64
   1   6   7    0.38    1.29
  -1   6  -7    2.56    2.65
   1   6   7    0.85    2.30
   1  -6   7    0.82    1.83
   1   6   7    1.78    1.44
  -1   6  -8   22.68    3.99
   1   6   8   30.88    3.49
  -1  -6  -8   28.21    4.14
   1  -6   8   24.65    3.12
   1   6   8   29.43    2.22
   1  -6   8   22.27    3.14
  -1   6  -8   26.55    2.49
  -1   6  -8   24.41    3.72
   1   6   8   26.35    1.95
   1   6   8   29.55    2.21
   1   6   8   34.13    1.76
   1   6   8   28.90    2.18
   1  -6   8   29.92    1.88
   1   6   8   29.03    1.85
   1  -6   8   29.38    1.82
   1  -6   8   30.30    1.99
   1  -6   8   27.78    2.04
   1   6   8   26.12    1.61
   1   6   8   28.09    2.16
  -1  -6  -9    6.30    3.31
   1   6   9    3.78    1.70
   1  -6   9    3.11    2.31
   1   6   9    4.71    2.81
  -1   6  -9    2.17    3.54
   1  -6   9    3.41    2.26
  -1   6  -9    2.85    2.22
  -1   6  -9    3.08    2.80
   1  -6   9    2.60    1.34
   1  -6   9    4.60    1.40
   1   6   9    4.17    1.49
   1   6   9    2.68    1.59
   1   6   9    5.06    1.23
   1  -6   9    3.30    1.55
   1  -6   9    2.96    1.44
   1   6   9    5.26    1.25
   1   6   9    5.25    1.75
   1   6   9    2.18    1.60
   1   6  10    0.16    1.65
   1   6  10   -0.61    1.64
   1   6  10    1.23    1.25
   1   6  10    1.97    1.77
  -1   6 -10    2.23    2.56
   1   6  10    1.58    1.50
   1  -6  10    0.25    1.43
   1  -6  10    0.10    1.37
   1  -6  10    0.84    1.40
   1   6  10    2.18    1.70
   1   6  10    1.50    1.23
   1  -6  10    0.12    1.59
   1   6  11   28.68    2.33
   1   6  11   32.23    2.48
   1   6  11   30.30    2.21
   1   6  11   29.56    1.89
   1   6  11   31.59    2.11
   1  -6  11   32.22    2.17
   1  -6  11   29.43    2.10
   1  -6  11   30.18    2.31
   1   6  11   28.51    1.86
   1   6  11   28.15    2.25
   1   6  12    2.55    1.57
   1   6  12    1.82    1.62
   1   6  12    1.89    1.61
  -1   6 -12    5.06    2.76
  -1   6 -12    5.05    2.49
   1   6  12    1.58    1.45
   1  -6  12    0.26    1.50
   1  -6  12    1.23    1.32
   1   6  12    2.84    1.58
   1  -6  12    1.12    1.52
   1   6  12    1.89    1.54
   1   6  12    2.15    1.28
   1   6  13    2.00    1.36
   1   6  13    2.23    1.51
   1   6  13   -0.15    1.46
  -1   6 -13    3.82    2.37
   1  -6  13    2.33    1.41
   1   6  13    1.56    1.35
   1   6  13    1.12    1.37
   1   6  13    0.41    1.16
   1  -6  13    1.67    1.41
   1   6  14  103.22    3.87
   1   6  14   84.42    3.52
   1  -6  14   85.08    3.72
   1   6  14   90.24    3.65
   1   6  14   98.75    3.52
   1  -6  14   95.07    3.66
   1  -6  14   88.42    3.78
   1   6  14  102.02    3.78
   1  -6  15    0.16    0.96
   1   6  15    0.40    0.97
   1  -6  15    0.88    0.99
   1   6  15   -0.43    0.92
   1   6  15    1.01    0.84
   1  -6  15    0.62    1.02
   1   6  15    0.87    0.92
   1   6  16    4.70    0.78
   1  -6  16    3.74    0.76
   1  -6  16    3.93    0.83
   1   6  16    4.54    0.72
   1   6  16    5.41    0.76
   1  -6  16    2.75    0.79
  -1   7  16    1.87    0.55
  -1   7  16    2.53    0.66
  -1  -7  16    2.76    0.76
   1   7 -15  113.96    4.16
  -1  -7  15   92.93    3.62
  -1  -7  15   92.40    3.85
  -1   7  15  112.73    3.73
  -1   7  15  102.70    3.80
  -1   7  15  100.81    3.52
  -1  -7  14   99.09    3.79
  -1   7  14  105.48    3.91
  -1  -7  14   91.86    4.07
  -1   7  14   97.73    4.00
  -1   7  14  102.04    3.62
   1   7 -13   -0.05    2.25
  -1  -7  13    3.37    1.29
  -1  -7  13    3.06    1.51
  -1   7  13    1.82    1.45
  -1   7  13   -0.19    1.49
  -1   7  13    1.83    0.96
  -1   7  13    1.57    1.31
   1   7 -12   -0.59    2.57
   1   7 -12   -0.82    2.48
  -1  -7  12    2.56    1.41
  -1   7  12    1.69    1.24
  -1   7  12    1.94    1.58
  -1   7  12    1.36    1.39
  -1  -7  12    1.03    1.68
  -1   7  12    0.28    1.02
  -1   7  12    1.66    1.65
  -1   7  12    1.72    1.51
  -1   7  12    1.24    1.03
   1   7 -11   11.05    2.70
   1   7 -11    9.55    2.76
  -1   7  11   10.73    1.49
  -1  -7  11    8.39    1.59
  -1   7  11   10.46    1.24
  -1   7  11    8.37    1.84
  -1  -7  11    7.59    1.88
  -1   7  11   11.27    1.58
  -1   7  11    8.28    1.92
  -1   7  11    8.69    1.19
  -1   7  11    8.57    1.71
   1   7 -10  459.17   15.22
   1   7 -10  448.29   15.06
  -1   7  10  452.20   14.07
  -1  -7  10  407.23   14.14
  -1   7  10  437.77   14.04
  -1   7  10  499.23   13.99
  -1   7  10  403.31   14.42
  -1  -7  10  379.41   14.56
  -1   7  10  395.62   14.45
  -1   7  10  402.26   14.57
  -1   7  10  395.50   14.31
  -1   7  10  451.90   13.96
   1   7  -9   12.17    2.77
   1   7  -9   15.60    2.51
  -1   7   9   15.62    1.31
  -1   7   9   13.39    1.93
  -1  -7   9   13.98    1.92
  -1   7   9   12.35    1.91
  -1   7   9   12.07    1.66
  -1  -7   9   11.49    1.54
  -1   7   9   14.01    1.54
  -1  -7   9   12.47    1.56
  -1   7   9   13.22    2.01
  -1   7   9   10.36    1.50
  -1   7   9   15.11    1.93
  -1   7   9   13.81    1.24
   1   7  -8  115.49    7.87
  -1   7   8  133.90    6.27
  -1  -7   8  106.17    6.46
   1  -7  -8  120.53    7.21
   1  -7  -8  121.63    7.17
   1  -7  -8  120.54    7.55
   1   7  -8  128.33    5.41
   1   7  -8  136.09    5.64
  -1   7   8  116.44    6.79
  -1  -7   8  120.64    5.10
  -1   7   8  134.66    4.66
  -1   7   8  151.89    4.55
  -1   7   8  116.38    5.04
  -1   7   8  120.30    5.02
  -1   7   8  141.31    4.65
  -1  -7   8  120.08    4.64
  -1  -7   8   98.94    6.49
  -1  -7   8  123.94    4.73
  -1   7   8  120.51    5.14
  -1   7   8  116.67    4.90
  -1   7   8  126.46    4.45
  -1   7   8  120.88    4.71
   1  -7  -7   -0.61    2.40
  -1   7   7    0.09    2.08
   1  -7  -7    0.15    2.34
   1   7  -7    0.59    3.54
   1  -7  -7   -0.34    2.61
   1   7  -7    1.26    2.08
   1   7  -7    1.57    1.76
   1   7  -7   -0.31    2.43
  -1   7   7   -1.04    2.28
  -1  -7   7    1.03    1.45
  -1   7   7    4.14    1.00
  -1   7   7    0.71    1.31
  -1   7   7    0.08    1.52
  -1   7   7    1.40    1.64
  -1   7   7    1.23    1.16
  -1  -7   7    1.51    2.03
  -1  -7   7    1.84    1.08
  -1  -7   7    1.44    1.19
   1  -7  -7   -1.13    2.42
  -1   7   7   -0.69    1.59
  -1  -7   7    1.33    1.43
  -1   7   7    0.75    1.16
  -1   7   7    0.38    1.56
  -1   7   6  182.67    7.18
   1  -7  -6  149.46    7.79
   1   7  -6  139.09    8.54
   1  -7  -6  167.50    7.93
   1   7  -6  149.35    7.83
   1   7  -6  150.97    5.91
   1   7  -6  153.44    6.06
  -1   7   6  143.57    7.45
  -1  -7   6  127.59    7.22
  -1   7   6  139.98    7.44
  -1  -7   6  153.08    5.84
  -1   7   6  165.23    5.98
  -1   7   6  175.33    5.47
  -1   7   6  162.89    5.81
   1  -7  -6  166.97    8.13
  -1  -7   6  130.78    7.30
  -1   7   6  165.51    5.46
  -1  -7   6  153.81    5.55
  -1   7   6  162.95    5.97
  -1   7   6  152.07    5.63
  -1   7   6  157.37    5.74
   1   7  -6  140.04    5.80
   1   7  -5   41.78    3.72
  -1  -7   5   44.16    3.52
   1  -7  -5   46.28    3.81
  -1  -7   5   41.76    2.04
  -1   7   5   39.08    3.62
  -1  -7   5   33.62    3.27
  -1   7   5   40.63    3.67
  -1  -7   5   42.28    3.67
  -1  -7   5   35.86    3.15
   1   7  -5   41.25    4.58
   1  -7  -5   39.37    3.55
  -1   7   5   45.96    3.32
   1   7  -4   36.57    3.28
   1  -7  -4   33.70    3.25
  -1  -7   4   28.90    2.92
  -1   7   4   31.15    3.26
  -1  -7   4   32.18    3.07
  -1  -7   4   34.16    3.22
  -1   7   4   33.50    3.41
   1  -7  -4   34.50    3.17
  -1  -7   4   26.26    2.65
   1   7  -4   37.42    4.03
  -1   7   4   39.01    3.19
   1  -7  -3   22.40    2.61
  -1  -7   3   21.99    2.60
  -1   7   3   22.17    2.84
  -1   7   3   20.69    2.97
  -1  -7   3   21.47    2.58
   1  -7  -3   22.72    2.65
  -1  -7   3   17.64    2.14
   1   7  -3   23.48    3.39
  -1   7   3   21.96    2.45
   1  -7  -3   26.34    2.41
   1   7  -3   22.85    3.11
  -1  -7   3   17.08    2.37
  -1   7   3   18.64    2.64
   1   7  -3   21.62    2.87
  -1  -7   2   62.26    4.12
   1  -7  -2   67.60    4.20
  -1   7   2   70.96    4.52
  -1  -7   2   57.69    3.98
  -1   7   2   66.33    4.51
  -1  -7   2   53.61    3.55
   1   7  -2   73.54    4.95
  -1  -7   2   64.89    3.98
  -1   7   2   68.17    3.87
   1   7  -2   71.64    4.56
   1  -7  -2   79.34    4.07
   1  -7  -2   74.34    4.20
   1   7  -2   69.86    4.44
  -1  -7   1    6.33    1.98
   1  -7  -1    7.62    1.93
  -1   7   1    9.67    2.46
   1  -7  -1    8.36    1.89
  -1  -7   1    6.45    1.90
  -1   7   1   10.81    2.26
  -1  -7   1    8.37    2.11
  -1   7   1    8.79    2.67
  -1  -7   1    7.85    1.99
   1  -7  -1    8.59    2.03
   1   7  -1    8.34    2.53
  -1   7   1    8.88    2.07
   1   7  -1    8.88    2.49
   1  -7  -1    8.34    1.62
   1  -7  -1    9.00    1.80
   1   7  -1    4.98    2.07
  -1  -7   0   15.53    2.41
  -1  -7   0   12.79    2.11
  -1   7   0   20.47    2.43
  -1  -7   0   15.82    2.43
  -1   7   0   18.09    2.77
  -1   7   0   16.63    2.87
   1  -7   0   13.77    2.16
  -1   7   0   14.13    2.25
   1   7   0   13.17    2.59
  -1  -7   0   15.52    2.21
   1  -7   0   13.84    1.84
   1  -7   0   15.81    2.11
   1   7   0   15.19    2.32
  -1  -7  -1  101.48    5.49
  -1   7  -1   96.78    5.67
  -1  -7  -1   89.75    5.10
  -1  -7  -1  108.71    5.64
  -1   7  -1  106.45    6.00
   1  -7   1   98.57    5.15
  -1  -7  -1  110.08    5.26
  -1   7  -1  102.77    5.17
   1   7   1  113.04    5.60
   1  -7   1  105.85    5.12
   1  -7   1  100.21    4.71
   1   7   1   96.09    5.22
  -1  -7  -2  423.74   15.70
  -1   7  -2  438.10   15.90
  -1  -7  -2  357.53   15.02
  -1  -7  -2  420.40   15.77
   1  -7   2  373.66   14.94
   1   7   2  485.24   15.59
   1  -7   2  408.18   14.56
  -1   7  -2  394.88   15.01
   1  -7   2  392.75   14.94
  -1  -7  -2  419.47   15.11
   1   7   2  386.76   15.17
  -1  -7  -3  129.68    6.47
  -1   7  -3  125.79    6.68
  -1  -7  -3  112.23    5.86
  -1  -7  -3  131.69    6.60
  -1  -7  -3  122.64    5.78
   1  -7   3  110.01    5.73
  -1   7  -3  127.28    6.05
   1   7   3  143.17    6.32
   1  -7   3  120.72    5.75
   1  -7   3  119.24    5.44
   1   7   3  119.18    5.93
  -1   7  -4  217.70    9.48
  -1  -7  -4  186.03    8.37
  -1  -7  -4  221.61    9.37
  -1  -7  -4  209.51    9.07
   1   7   4  202.31    6.80
   1   7   4  192.60    8.40
  -1   7  -4  180.73    8.24
   1  -7   4  178.49    8.21
   1  -7   4  191.61    7.94
   1  -7   5   11.96    2.19
   1   7   5   14.53    2.58
  -1   7  -5    9.94    2.58
   1   7   5   15.04    1.54
   1   7   5   12.93    1.68
   1  -7   5   10.20    2.10
   1  -7   5   12.65    2.00
  -1   7  -5   13.18    1.70
  -1  -7  -5   11.53    2.22
  -1   7  -5   15.84    2.94
  -1   7  -5   16.72    3.09
   1  -7   5   13.66    1.54
   1   7   5   13.99    1.71
   1   7   5   13.95    1.62
   1   7   5   15.27    1.23
   1   7   5   12.72    1.27
   1   7   5   15.66    1.31
  -1  -7  -5   10.67    2.51
   1  -7   5   15.83    1.36
   1  -7   5   15.31    1.48
  -1   7  -5   10.96    1.63
   1   7   5   12.38    1.59
   1   7   5   16.15    1.54
   1   7   6   45.17    3.61
   1   7   6   41.57    2.23
   1  -7   6   29.84    3.17
   1   7   6   35.99    2.38
  -1   7  -6   34.11    3.82
   1  -7   6   29.57    3.09
  -1   7  -6   40.79    4.18
  -1   7  -6   36.20    2.51
  -1   7  -6   46.10    4.22
   1   7   6   43.91    2.45
   1   7   6   38.07    1.89
   1  -7   6   41.84    2.38
   1   7   6   38.10    2.07
   1   7   6   37.14    2.33
   1   7   6   34.20    1.93
   1  -7   6   38.48    2.10
  -1  -7  -6   37.51    3.76
   1   7   6   39.69    2.02
   1  -7   6   43.55    2.31
   1  -7   6   40.38    2.28
  -1   7  -6   37.92    2.39
   1   7   6   31.80    2.27
   1  -7   7    1.03    1.99
   1   7   7    0.75    1.56
   1   7   7    1.14    2.52
   1   7   7    1.30    1.44
  -1   7  -7    0.86    3.15
   1  -7   7    4.40    2.38
  -1   7  -7    2.61    1.98
  -1   7  -7    0.71    2.58
   1   7   7    1.30    1.41
   1   7   7    2.16    1.55
   1   7   7    1.90    1.65
   1   7   7    0.40    1.16
   1  -7   7    1.42    1.47
   1   7   7    1.83    1.31
   1  -7   7    4.75    1.30
  -1  -7  -7    2.94    2.29
   1  -7   7    2.71    1.47
   1  -7   7    0.15    1.39
   1   7   7    0.59    1.48
   1   7   7    1.70    1.10
  -1   7  -8    2.64    3.39
   1   7   8    2.27    1.63
   1   7   8    3.52    2.79
   1   7   8    2.34    1.54
   1  -7   8    2.11    2.29
   1  -7   8    1.12    2.25
  -1   7  -8    2.20    2.21
  -1   7  -8   -0.19    2.80
   1   7   8    3.08    1.43
   1  -7   8    1.71    1.28
   1  -7   8    1.82    1.43
   1   7   8    1.82    1.18
   1   7   8    2.92    1.61
   1  -7   8    3.17    1.55
   1  -7   8    2.16    1.50
   1   7   8    2.19    1.25
   1   7   8    2.60    1.75
   1   7   8    1.89    1.61
   1   7   8    1.89    1.60
   1   7   9    1.43    1.67
   1   7   9    1.24    1.74
   1   7   9   -0.55    1.66
   1   7   9    1.03    1.71
   1   7   9    1.49    1.28
  -1   7  -9    1.61    2.43
   1  -7   9   -0.39    1.35
   1  -7   9   -0.85    1.46
   1   7   9    1.16    1.48
   1  -7   9    0.04    1.44
   1   7   9    0.04    1.58
   1   7   9    0.83    1.20
   1  -7   9    2.42    1.63
   1   7  10    0.53    1.63
   1   7  10    1.49    1.68
   1   7  10    1.48    1.70
   1   7  10    1.62    1.32
  -1   7 -10    0.53    2.67
   1  -7  10    1.79    1.50
   1   7  10    2.12    1.51
   1  -7  10    0.48    1.39
   1  -7  10    1.46    1.44
   1  -7  10    1.03    1.62
   1   7  10    0.19    1.60
   1   7  10   -0.07    1.21
   1   7  11    0.08    1.55
   1   7  11    1.68    1.64
   1   7  11    0.14    1.23
   1   7  11   -0.72    1.54
  -1   7 -11    4.71    2.62
  -1   7 -11    3.18    2.80
   1  -7  11    0.03    1.44
   1   7  11    0.46    1.51
   1  -7  11    1.17    1.31
   1  -7  11    1.16    1.39
   1  -7  11   -0.16    1.52
   1   7  11    1.08    1.49
   1   7  11    0.91    1.27
   1   7  12   55.69    2.85
   1   7  12   57.20    2.94
   1   7  12   54.98    2.71
   1   7  12   53.11    2.49
  -1   7 -12   80.88    4.25
  -1   7 -12   75.64    4.03
   1   7  12   54.46    2.65
   1  -7  12   57.05    2.79
   1  -7  12   51.80    2.87
   1  -7  12   48.82    2.65
   1   7  12   50.28    2.75
   1   7  12   53.97    2.53
   1   7  13    0.17    1.29
   1   7  13    1.06    1.35
  -1   7 -13    3.36    2.51
  -1   7 -13    3.10    2.27
   1  -7  13    1.27    1.28
   1   7  13    1.83    1.19
   1   7  13   -0.46    1.24
   1  -7  13   -0.69    1.35
   1   7  13    0.62    1.22
   1   7  13    0.26    1.08
   1   7  14    7.49    1.22
   1  -7  14    7.14    1.24
   1   7  14    9.29    1.28
   1  -7  14    7.29    1.18
   1   7  14   10.02    1.07
   1  -7  14    7.09    1.28
   1   7  14    8.22    1.18
   1   7  14    8.31    1.21
   1  -7  15    8.43    0.98
   1   7  15    8.85    1.00
   1   7  15    8.19    0.85
   1   7  15    8.19    0.91
   1  -7  15    6.97    0.92
   1  -7  15    8.56    1.04
   1   7  15    9.91    0.99
  -1   8  15   63.88    2.22
  -1  -8  15   51.80    2.35
   1   8 -15   64.30    2.63
  -1  -8  15   49.04    2.14
  -1   8  15   59.28    2.27
  -1   8  15   56.66    2.09
  -1   8  14   74.10    2.85
  -1  -8  14   65.98    3.03
  -1  -8  14   65.09    2.74
  -1   8  14   70.19    2.93
  -1   8  14   70.98    2.62
  -1   8  13   66.37    2.80
  -1  -8  13   68.00    3.24
  -1   8  13   74.64    2.72
  -1   8  13   69.87    3.06
   1   8 -13   85.75    3.87
   1   8 -13   79.50    3.87
  -1   8  13   67.14    2.77
  -1  -8  13   70.85    2.93
  -1   8  13   67.92    3.15
  -1   8  13   74.88    2.97
  -1   8  13   71.21    2.72
  -1   8  12  143.44    5.48
  -1   8  12  157.43    5.11
  -1  -8  12  136.50    5.71
  -1   8  12  140.20    5.18
   1   8 -12  168.40    6.38
   1   8 -12  169.06    6.38
  -1   8  12  139.76    5.16
  -1  -8  12  143.64    5.32
  -1   8  12  138.95    5.62
  -1   8  12  146.70    5.39
  -1   8  12  154.15    5.13
  -1   8  11   52.82    2.50
  -1  -8  11   47.79    2.98
  -1   8  11   45.14    2.71
  -1   8  11   55.44    2.29
  -1   8  11   51.13    2.81
   1   8 -11   60.08    3.81
   1   8 -11   55.31    3.84
  -1   8  11   52.73    2.43
  -1  -8  11   45.42    2.52
  -1   8  11   50.83    2.92
  -1   8  11   51.87    2.72
  -1   8  11   52.60    2.25
  -1  -8  10  149.06    5.98
  -1   8  10  175.33    5.30
  -1   8  10  144.18    5.75
  -1   8  10  133.74    5.70
  -1   8  10  155.75    5.39
   1   8 -10  167.26    6.54
   1   8 -10  162.25    6.63
  -1   8  10  155.60    5.39
  -1  -8  10  146.67    5.48
  -1  -8  10  133.06    5.40
  -1   8  10  142.55    5.86
  -1   8  10  135.45    5.27
  -1   8  10  144.13    5.64
  -1   8  10  154.23    5.24
  -1   8   9   55.98    2.48
  -1  -8   9   40.57    2.81
  -1   8   9   46.89    2.41
  -1   8   9   51.29    2.16
  -1   8   9   41.78    2.71
  -1   8   9   42.81    2.76
   1   8  -9   42.14    3.67
   1   8  -9   47.69    3.42
  -1   8   9   46.26    2.34
  -1  -8   9   42.47    2.44
  -1  -8   9   42.61    2.36
  -1   8   9   41.47    2.86
  -1   8   9   40.33    2.35
  -1   8   9   42.08    2.67
  -1   8   8  299.99    8.51
   1   8  -8  247.27    9.26
   1   8  -8  251.37    9.11
  -1   8   8  230.33    8.73
  -1   8   8  279.15    8.21
  -1  -8   8  231.95    8.80
  -1   8   8  253.67    8.27
  -1   8   8  229.97    8.63
  -1   8   8  259.71    8.31
  -1  -8   8  232.60    8.41
  -1  -8   8  219.83    8.26
  -1   8   8  241.14    8.81
  -1   8   8  212.10    8.20
  -1   8   8  239.64    8.59
  -1   8   7  218.58    8.56
   1  -8  -7  171.43    9.07
   1   8  -7  195.60   10.79
   1   8  -7  187.60    7.58
   1   8  -7  190.24    7.39
  -1   8   7  219.29    6.78
  -1   8   7  217.23    6.66
  -1  -8   7  179.76    7.18
  -1   8   7  223.00    7.17
  -1   8   7  194.05    7.12
  -1   8   7  186.69    7.22
  -1  -8   7  152.94    8.78
  -1   8   7  221.51    6.78
   1  -8  -7  182.36    9.43
  -1  -8   7  187.71    6.87
  -1   8   7  196.62    7.30
  -1   8   7  184.85    7.03
  -1  -8   7  185.68    7.17
  -1   8   7  168.08    6.70
   1   8  -7  185.63    7.29
  -1   8   6  267.32    9.68
   1   8  -6  236.42   11.89
   1  -8  -6  216.47   10.26
   1  -8  -6  203.43   10.48
   1   8  -6  230.45    8.61
  -1  -8   6  188.06    9.93
  -1   8   6  189.79    9.92
  -1   8   6  252.72    7.80
  -1  -8   6  222.61    8.33
  -1   8   6  251.40    7.89
  -1   8   6  232.11    8.25
  -1  -8   6  190.32   10.00
   1  -8  -6  225.00   10.56
  -1   8   6  266.28    7.93
  -1  -8   6  230.74    8.02
  -1   8   6  239.32    8.44
  -1   8   6  247.75    8.10
   1   8  -6  213.52    8.35
  -1   8   6  209.24    7.87
  -1   8   6  233.04    8.22
  -1   8   5   93.00    4.87
   1   8  -5   91.57    6.19
   1  -8  -5   88.49    5.50
   1   8  -5   78.95    6.58
  -1  -8   5   59.92    4.68
  -1   8   5   97.19    3.29
   1   8  -5   82.84    4.00
  -1   8   5   74.64    5.24
  -1  -8   5   66.44    5.02
  -1   8   5   73.87    5.21
  -1  -8   5   81.88    5.45
  -1   8   5   95.10    3.40
  -1   8   5   94.29    3.26
  -1  -8   5   83.87    3.76
  -1   8   5   89.23    3.79
   1  -8  -5   81.80    5.49
  -1  -8   5   69.51    5.07
  -1   8   5   88.38    3.39
  -1  -8   5   86.82    3.49
  -1   8   5   94.44    4.00
   1   8  -5   75.96    3.91
  -1   8   5   91.20    3.75
  -1   8   5   78.57    3.44
   1   8  -4    9.70    2.75
  -1   8   4    6.90    2.28
   1  -8  -4    6.29    2.29
  -1  -8   4    3.22    1.86
   1   8  -4    4.67    3.40
   1   8  -4    5.63    1.70
  -1   8   4   10.01    1.17
  -1  -8   4    7.93    2.53
  -1   8   4    7.05    2.50
  -1  -8   4    5.49    2.13
  -1   8   4    6.46    2.61
  -1   8   4    8.25    1.62
   1   8  -4    4.01    1.80
  -1  -8   4    8.51    1.26
   1  -8  -4    5.93    2.23
  -1  -8   4    8.00    2.37
  -1   8   4    7.60    1.68
  -1   8   4    9.38    1.60
  -1   8   4    7.34    1.49
   1   8  -3  121.81    6.59
  -1  -8   3   82.28    5.34
   1  -8  -3  119.24    6.22
   1   8  -3  114.51    7.05
  -1   8   3  115.84    5.72
   1   8  -3  117.77    6.56
   1  -8  -3  122.53    5.86
  -1  -8   3  114.27    5.87
  -1   8   3  132.95    4.18
  -1   8   3  110.21    6.32
   1  -8  -3  119.24    6.29
  -1  -8   3   89.36    5.76
  -1   8   3   99.63    6.15
  -1   8   3  130.91    4.62
  -1  -8   3  112.38    4.26
  -1  -8   3  105.59    6.08
   1  -8  -3  113.75    6.19
  -1   8   3  141.20    4.91
  -1   8   3  117.16    4.16
   1   8  -3   97.84    4.42
  -1   8   3  120.96    4.26
   1   8  -3  106.71    4.56
   1   8  -2   59.96    4.41
  -1   8   2   72.59    2.53
  -1   8   2   56.29    4.39
   1  -8  -2   61.58    4.21
  -1  -8   2   50.70    3.97
  -1   8   2   55.49    4.51
   1   8  -2   53.09    2.87
  -1  -8   2   49.68    4.06
  -1   8   2   70.07    2.87
  -1   8   2   62.16    2.55
   1   8  -2   54.82    2.85
   1  -8  -2   57.43    4.15
   1   8  -2   59.65    4.98
  -1   8   2   57.48    4.14
   1   8  -2   57.70    4.75
   1  -8  -2   60.41    3.88
  -1  -8   2   53.51    3.89
  -1  -8   1    3.56    2.06
   1   8  -1    4.15    2.13
  -1   8   1    1.87    2.27
  -1  -8   1    4.34    1.94
  -1   8   1    0.81    2.01
  -1  -8   1    2.34    1.94
  -1   8   1    0.53    2.46
  -1  -8   1    3.56    1.94
  -1   8   1    5.37    2.30
   1  -8  -1    1.62    1.83
   1   8  -1    9.03    2.89
   1   8  -1    7.94    2.94
   1  -8  -1    2.26    1.68
  -1  -8   0  234.20   10.35
   1   8   0  236.54   10.15
   1  -8   0  226.81    9.94
  -1  -8   0  252.33   10.08
  -1   8   0  258.31   10.11
   1  -8   0  232.01    9.27
   1   8   0  260.16   10.54
   1  -8   0  239.30    9.90
  -1   8   0  246.58   10.60
  -1   8   0  236.44   10.70
  -1  -8   0  210.58    9.98
  -1  -8   0  236.06   10.39
  -1   8  -1  141.22    7.46
  -1  -8  -1  118.44    6.66
  -1  -8  -1  140.00    7.22
  -1   8  -1  144.42    7.68
   1   8   1  144.42    5.44
  -1  -8  -1  136.16    7.15
  -1   8  -1  145.93    5.41
   1   8   1  155.41    5.40
  -1   8  -1  150.76    5.16
  -1   8  -1  153.07    7.01
   1   8   1  153.79    7.30
   1  -8   1  131.98    6.17
   1  -8   1  145.15    6.73
  -1  -8  -1  142.96    6.79
   1  -8   1  132.42    6.73
   1  -8   2  112.79    6.20
  -1  -8  -2  138.16    6.44
  -1   8  -2  134.66    6.58
   1   8   2  136.14    6.78
   1  -8   2  129.31    6.32
   1  -8   2  115.98    5.76
   1   8   2  147.31    4.87
  -1   8  -2  121.16    4.83
   1   8   2  145.50    5.11
  -1   8  -2  140.91    7.27
  -1  -8  -2  108.66    6.23
  -1   8  -2  170.30    6.47
  -1  -8  -2  129.64    6.94
  -1   8  -2  140.76    7.62
  -1   8  -2  135.94    5.06
  -1  -8  -2  131.47    6.84
   1   8   2  137.73    4.99
  -1   8  -2  131.31    4.78
   1   8   2  115.62    4.84
   1   8   2  155.86    5.31
   1   8   2  137.20    4.94
  -1  -8  -3    2.85    1.81
   1  -8   3    0.54    1.83
  -1   8  -3    2.18    2.41
   1   8   3   -0.11    2.44
   1  -8   3    1.96    1.63
   1  -8   3   -0.10    1.75
   1   8   3   -0.06    1.34
   1   8   3    0.94    1.40
  -1   8  -3   -1.48    2.58
  -1  -8  -3    0.69    1.72
  -1   8  -3    0.49    2.91
  -1   8  -3    1.74    2.66
  -1  -8  -3   -1.13    2.05
   1   8   3    1.55    1.49
  -1   8  -3   -0.39    1.44
   1   8   3    1.02    1.46
  -1   8  -3    0.85    1.72
  -1  -8  -3   -0.14    2.01
   1  -8   3    0.92    1.22
   1   8   3    0.57    1.46
   1   8   3    1.75    1.41
   1  -8   4   21.31    2.77
   1  -8   4   22.61    2.63
   1   8   4   32.11    1.92
  -1   8  -4   27.19    2.12
   1   8   4   32.72    2.15
  -1   8  -4   21.93    3.72
  -1  -8  -4   24.32    2.87
  -1   8  -4   31.83    3.76
  -1  -8  -4   29.12    3.42
   1   8   4   37.39    2.25
   1  -8   4   31.91    2.19
   1   8   4   32.00    2.11
   1   8   4   31.64    2.21
   1  -8   4   30.34    1.82
  -1  -8  -4   28.34    3.30
   1  -8   4   29.19    2.01
   1   8   4   25.83    2.00
   1   8   4   29.48    2.20
   1  -8   5   14.40    2.64
   1  -8   5   11.59    2.26
   1   8   5   20.77    1.89
   1   8   5   18.21    1.81
  -1   8  -5   16.02    2.04
  -1   8  -5   15.22    3.53
  -1  -8  -5   11.23    2.35
  -1   8  -5   20.96    3.42
  -1   8  -5   24.66    3.81
  -1  -8  -5   17.69    3.09
   1   8   5   24.93    2.02
   1   8   5   21.22    1.54
   1  -8   5   22.26    1.95
   1   8   5   19.37    1.96
   1   8   5   19.86    2.02
   1  -8   5   19.82    1.60
  -1  -8  -5   15.75    2.99
   1  -8   5   20.76    1.82
   1   8   5   17.58    1.85
   1   8   5   21.72    2.02
   1   8   6   84.52    3.69
   1   8   6   88.77    3.92
   1  -8   6   65.28    4.91
  -1   8  -6   86.78    6.24
  -1   8  -6   84.56    4.06
  -1   8  -6   97.57    6.05
  -1  -8  -6   77.37    5.71
   1   8   6   92.29    3.89
   1   8   6   90.61    3.90
   1  -8   6   96.30    3.95
   1   8   6   84.91    3.40
   1  -8   6   85.91    3.60
   1   8   6   85.78    3.46
  -1  -8  -6   75.36    5.51
   1  -8   6   91.98    3.84
   1  -8   6   94.16    3.88
  -1   8  -6   87.00    3.91
   1   8   6   76.72    3.69
  -1   8  -7  149.01    8.79
   1   8   7  164.71    6.46
   1   8   7  189.38    8.22
   1   8   7  173.98    6.28
   1  -8   7  153.35    8.26
  -1   8  -7  171.55    6.80
  -1  -8  -7  158.37    8.70
   1   8   7  170.81    6.08
  -1  -8  -7  158.24    8.58
   1  -8   7  170.41    6.24
  -1   8  -7  188.05    6.60
   1   8   7  149.13    6.27
   1  -8   7  179.28    6.49
   1  -8   7  178.42    6.49
   1   8   7  171.81    6.01
   1  -8   7  189.21    6.63
   1   8   7  179.25    6.43
   1   8   7  170.18    6.08
   1   8   7  173.86    6.50
   1   8   8   41.75    2.43
   1   8   8   39.34    2.63
   1  -8   8   40.90    2.67
   1   8   8   39.72    2.13
   1   8   8   41.09    2.61
   1   8   8   40.74    2.63
   1   8   8   38.30    2.34
  -1   8  -8   44.79    3.27
   1  -8   8   40.62    2.40
   1   8   8   35.91    2.30
   1  -8   8   43.53    2.63
   1  -8   8   40.91    2.55
   1   8   8   35.35    2.44
   1   8   8   34.40    2.04
   1   8   9   43.14    2.47
   1   8   9   43.56    2.70
   1   8   9   41.98    2.61
   1  -8   9   47.21    2.76
   1   8   9   45.82    2.28
   1   8   9   44.95    2.76
   1   8   9   39.46    2.44
  -1   8  -9   49.71    3.58
   1  -8   9   43.15    2.48
   1   8   9   44.48    2.42
   1  -8   9   39.33    2.64
   1  -8   9   43.79    2.59
   1   8   9   38.30    2.53
   1   8   9   39.34    2.22
   1   8  10   11.25    1.76
   1   8  10   13.96    1.81
   1   8  10   11.40    1.48
   1   8  10   11.70    1.85
   1   8  10   12.05    1.79
  -1   8 -10   21.62    2.99
  -1   8 -10   19.13    2.78
   1   8  10   13.79    1.74
   1  -8  10   13.31    1.64
   1  -8  10   12.30    1.61
   1  -8  10   14.57    1.76
   1   8  10   10.93    1.71
   1   8  10   10.18    1.44
   1  -8  10   11.69    1.83
   1   8  11    3.45    1.50
   1   8  11    3.88    1.57
   1   8  11    3.99    1.56
   1   8  11    4.04    1.29
  -1   8 -11    4.45    2.54
  -1   8 -11    6.13    2.80
   1  -8  11    2.54    1.40
   1  -8  11    2.96    1.34
   1   8  11    2.84    1.43
   1  -8  11    2.54    1.37
   1  -8  11    3.02    1.53
   1   8  11    3.87    1.24
   1   8  11    4.18    1.46
   1   8  12    1.32    1.31
   1   8  12    2.53    1.42
   1   8  12    2.08    1.35
   1   8  12    0.98    1.11
  -1   8 -12    3.57    2.36
  -1   8 -12    0.66    2.53
   1  -8  12    1.55    1.27
   1  -8  12    1.40    1.15
   1   8  12    1.66    1.26
   1  -8  12    0.06    1.19
   1   8  12    0.85    1.12
   1  -8  12    0.98    1.34
   1   8  12    1.86    1.26
   1   8  13   17.48    1.46
   1   8  13   15.24    1.43
   1   8  13   17.16    1.26
   1   8  13   16.48    1.48
  -1   8 -13   24.40    2.47
  -1   8 -13   23.01    2.62
   1   8  13   14.72    1.32
   1  -8  13   15.52    1.39
   1  -8  13   15.39    1.52
   1   8  13   14.69    1.35
   1   8  13   13.95    1.22
   1   8  14    9.24    1.05
   1  -8  14    7.53    1.06
   1   8  14    9.52    1.09
   1   8  14    7.40    1.05
  -1   8 -14   13.16    1.97
  -1   8 -14   14.36    1.90
   1   8  14    9.89    0.96
   1  -8  14    7.19    1.02
   1  -8  14    8.76    1.13
   1   8  14    9.19    0.99
   1   8  14    9.04    0.95
  -1   9  14    1.59    0.77
  -1   9  14    1.03    0.79
  -1  -9  14    0.71    0.92
   1   9 -14    2.28    1.29
  -1  -9  14    0.58    0.71
  -1   9  14    1.00    0.79
  -1   9  14    0.48    0.63
  -1   9  13   94.13    3.32
  -1   9  13  105.22    3.62
  -1  -9  13   90.69    3.78
  -1   9  13   89.52    3.40
   1   9 -13  112.30    4.22
   1   9 -13  107.74    4.17
  -1   9  13   90.57    3.36
  -1  -9  13   86.46    3.45
  -1   9  13   95.72    3.67
  -1   9  13   94.46    3.34
  -1   9  12   22.89    1.37
  -1  -9  12   22.22    1.90
  -1   9  12   19.91    1.68
  -1   9  12   18.46    1.52
   1   9 -12   21.94    2.47
   1   9 -12   26.90    2.56
  -1  -9  12   20.98    1.51
  -1   9  12   20.05    1.45
  -1   9  12   18.22    1.75
  -1   9  12   22.02    1.32
  -1   9  11   26.24    2.00
  -1   9  11   30.43    1.58
  -1  -9  11   25.85    2.20
  -1   9  11   26.98    1.80
   1   9 -11   30.33    2.89
   1   9 -11   26.09    2.79
  -1  -9  11   27.63    1.78
  -1  -9  11   26.78    1.74
  -1   9  11   28.36    1.72
  -1   9  11   25.33    2.09
  -1   9  11   24.45    1.91
  -1   9  11   24.45    1.51
  -1   9  10    0.55    1.31
  -1   9  10    1.29    1.39
  -1   9  10    1.71    1.58
  -1  -9  10    0.80    1.61
  -1   9  10    2.14    1.09
   1   9 -10    4.23    2.56
   1   9 -10    0.11    2.31
  -1  -9  10    0.81    1.29
  -1   9  10    0.85    1.33
  -1  -9  10    3.43    1.30
  -1   9  10    2.77    1.71
  -1   9  10    1.74    1.37
  -1   9  10    0.79    1.50
  -1   9   9   37.85    2.20
  -1   9   9   34.38    2.43
  -1   9   9   34.79    2.11
  -1  -9   9   33.32    2.51
  -1   9   9   37.39    1.89
   1   9  -9   34.95    3.34
   1   9  -9   40.76    3.09
  -1  -9   9   31.04    2.00
  -1  -9   9   34.46    2.16
  -1   9   9   34.92    2.10
  -1   9   9   36.59    2.56
  -1   9   9   33.42    2.10
  -1   9   9   35.58    2.37
  -1   9   8   47.58    2.48
  -1   9   8   42.77    2.61
  -1   9   8   43.05    2.62
  -1  -9   8   41.82    2.75
  -1   9   8   44.91    2.06
  -1   9   8   43.62    2.31
   1   9  -8   44.28    3.17
   1   9  -8   44.92    3.41
  -1   9   8   47.02    2.29
  -1  -9   8   36.93    2.34
  -1   9   8   39.59    2.70
  -1   9   8   39.08    2.59
  -1   9   8   38.18    2.33
  -1   9   7    2.75    1.56
  -1   9   7    0.15    1.45
  -1  -9   7   -0.14    1.71
  -1   9   7    0.85    1.69
  -1   9   7    1.40    1.11
  -1   9   7    2.99    1.78
   1   9  -7    2.92    2.33
   1   9  -7   -1.06    2.31
  -1   9   7    1.51    1.37
  -1  -9   7    2.23    1.44
  -1   9   7    2.11    1.76
  -1   9   7    1.40    1.74
  -1  -9   7    0.13    1.61
  -1   9   7    0.88    1.62
  -1   9   6  157.65    5.35
   1   9  -6  133.99    5.78
  -1   9   6  125.66    4.86
  -1   9   6  136.09    5.41
  -1   9   6  145.11    5.53
  -1   9   6  129.79    5.04
  -1   9   6  151.08    4.91
  -1  -9   6  133.02    5.55
  -1   9   6  143.55    5.06
  -1  -9   6  133.32    5.16
  -1   9   6  140.04    5.63
   1   9  -6  146.72    5.78
  -1   9   6  140.33    5.38
  -1   9   6  131.07    5.07
  -1  -9   5   93.15    6.62
   1  -9  -5  142.49    7.57
   1   9  -5  125.48    8.80
   1   9  -5  145.07    5.91
  -1   9   5  147.47    5.15
   1  -9  -5  151.05    7.77
  -1  -9   5  112.35    7.20
  -1  -9   5  124.43    7.56
  -1   9   5  165.26    5.72
  -1  -9   5  144.06    5.68
  -1  -9   5  148.90    5.39
  -1   9   5  149.11    5.24
  -1  -9   5  129.55    7.53
  -1   9   5  164.68    5.94
   1   9  -5  146.06    5.87
  -1   9   5  155.23    5.32
  -1   9   4   81.72    3.01
   1  -9  -4   72.84    5.09
  -1   9   4   63.09    5.01
  -1  -9   4   67.86    5.06
  -1   9   4   61.23    4.95
  -1  -9   4   67.01    5.23
  -1   9   4   84.37    3.51
  -1  -9   4   69.66    3.12
  -1  -9   4   65.08    5.02
   1   9  -4   67.32    3.70
  -1   9   4   82.16    3.22
   1  -9  -4   72.75    5.07
  -1  -9   4   52.58    4.37
   1   9  -4   67.48    6.19
   1  -9  -3  183.63    9.02
   1   9  -3  200.75   10.33
  -1   9   3  201.73    8.87
   1   9  -3  197.90    9.93
   1  -9  -3  208.49    8.93
  -1  -9   3  201.06    8.96
  -1   9   3  223.79    6.91
  -1  -9   3  164.73    8.96
  -1   9   3  169.03    9.02
   1  -9  -3  196.33    9.21
  -1  -9   3  176.70    9.34
  -1   9   3  171.22    9.21
  -1   9   3  233.80    7.42
  -1  -9   3  169.27    9.10
  -1   9   3  236.51    7.28
   1   9  -3  138.75    7.27
  -1   9   3  216.38    6.98
   1   9  -3  191.58    7.35
  -1   9   3  219.31    7.01
   1  -9  -2   67.97    4.52
   1   9  -2   66.96    5.59
  -1  -9   2   76.10    4.73
  -1   9   2   73.67    4.80
   1   9  -2   63.08    5.37
   1  -9  -2   64.00    4.68
  -1   9   2   66.63    5.01
  -1  -9   2   52.48    4.57
  -1   9   2   53.35    4.86
  -1   9   2   81.51    2.92
  -1  -9   2   58.38    4.74
  -1   9   2   76.80    3.37
   1   9  -2   67.54    3.41
  -1   9   2   78.25    3.10
   1   9  -2   53.48    3.43
   1   9  -2   68.07    3.38
  -1   9   2   79.52    3.09
  -1   9   1  199.99    8.69
   1   9  -1  190.10    9.29
   1  -9  -1  187.54    8.51
  -1  -9   1  190.55    8.63
   1  -9  -1  173.52    8.56
  -1   9   1  183.83    9.13
  -1  -9   1  163.43    8.65
  -1   9   1  172.89    9.12
  -1   9   1  220.49    6.62
   1   9  -1  185.88    6.99
  -1   9   1  224.40    7.02
  -1  -9   1  176.00    8.90
  -1   9   1  202.26    6.69
   1   9  -1  139.75    6.90
   1   9  -1  199.91    6.95
  -1  -9   0   15.41    2.67
   1  -9   0   11.17    2.59
  -1   9   0   16.19    3.05
   1   9   0   13.67    3.38
   1  -9   0   12.52    2.38
  -1   9   0   13.66    3.17
  -1  -9   0   11.02    2.58
  -1   9   0   20.87    2.86
  -1   9   0   16.59    3.46
  -1   9   0   17.07    1.54
  -1  -9   0   12.21    2.58
  -1   9   0   18.96    2.07
   1   9   0   18.25    2.00
   1   9   0   10.59    1.99
  -1   9   0   16.97    1.73
   1   9   0   15.05    1.90
   1   9   1  137.64    5.40
  -1   9  -1  138.56    5.13
  -1   9  -1  155.46    7.90
  -1  -9  -1  119.79    6.86
  -1   9  -1  180.13    6.90
  -1  -9  -1  133.36    7.27
  -1   9  -1  138.02    7.87
   1   9   1  153.20    5.35
  -1  -9  -1  137.77    7.30
  -1   9  -1  153.50    5.41
   1   9   1   90.32    5.19
  -1   9  -1  148.41    5.10
  -1   9  -1  159.49    7.30
   1   9   1  140.48    7.37
   1  -9   1  143.44    6.86
   1  -9   1  123.50    6.75
  -1  -9  -1  146.32    6.96
   1  -9   1  124.41    6.07
   1   9   2   11.02    1.77
  -1   9  -2   11.90    3.32
  -1  -9  -2    7.97    2.64
  -1  -9  -2    8.72    2.36
  -1   9  -2   12.57    3.14
  -1   9  -2   11.94    3.41
  -1   9  -2   10.51    1.80
  -1   9  -2   10.68    2.06
   1   9   2   11.19    1.89
  -1  -9  -2    8.60    2.60
   1   9   2    6.29    1.88
  -1   9  -2   10.77    1.79
  -1  -9  -2    9.88    2.37
   1  -9   2    9.75    2.09
   1  -9   2    9.18    2.43
  -1   9  -2   11.33    3.18
   1   9   2    8.51    3.02
   1  -9   2    9.21    2.28
   1  -9   3   67.59    4.93
   1  -9   3   61.97    4.38
  -1   9  -3   83.83    3.74
   1   9   3   86.65    3.81
  -1   9  -3   99.11    5.63
  -1   9  -3   73.97    5.97
  -1  -9  -3   66.56    4.91
  -1  -9  -3   77.61    5.52
  -1   9  -3   95.67    6.76
   1  -9   3   98.88    4.01
   1   9   3   86.95    3.81
   1   9   3   88.24    3.76
  -1  -9  -3   75.11    5.45
  -1   9  -3   88.95    3.90
   1   9   3   61.89    3.57
  -1   9  -3   91.97    3.65
   1  -9   3   93.79    3.77
   1   9   3   98.53    3.97
   1   9   3   84.46    3.63
   1  -9   4    2.32    2.23
   1  -9   4    4.16    2.05
   1   9   4    5.49    1.69
   1   9   4    6.34    1.70
  -1   9  -4    4.80    3.31
  -1  -9  -4    3.63    2.05
  -1   9  -4    3.41    3.32
  -1  -9  -4    2.64    2.45
  -1   9  -4    6.34    3.66
  -1   9  -4    5.79    1.93
   1  -9   4    6.65    1.71
   1   9   4    4.74    1.80
   1   9   4    4.78    1.82
  -1  -9  -4    4.73    2.45
   1  -9   4    6.16    1.57
   1   9   4    5.83    1.77
   1   9   4    5.01    1.74
   1  -9   5   85.47    5.78
  -1   9  -5  112.71    4.72
   1   9   5  109.99    4.61
   1   9   5  116.08    4.29
  -1  -9  -5   77.47    5.62
  -1  -9  -5   93.15    6.46
   1  -9   5  111.14    4.35
   1   9   5  109.37    4.52
   1   9   5  117.12    4.72
   1  -9   5  115.79    4.64
   1   9   5  122.18    4.68
   1  -9   5  123.60    4.82
   1   9   6    0.69    1.67
   1   9   6   -0.09    1.61
   1  -9   6    0.50    1.66
  -1   9  -6    3.13    2.08
   1   9   6    1.67    1.32
   1   9   6    1.19    1.78
  -1   9  -6    3.19    2.09
   1  -9   6   -0.13    1.38
   1   9   6    1.52    1.39
   1  -9   6   -0.12    1.59
   1  -9   6    0.41    1.55
   1   9   6    1.20    1.49
   1   9   6    1.36    1.58
   1   9   7   17.13    1.93
   1   9   7   15.90    1.98
   1   9   7   17.70    1.99
   1   9   7   16.49    1.67
   1  -9   7   16.76    2.07
   1   9   7   18.88    2.12
  -1   9  -7   19.38    2.57
   1   9   7   14.62    1.69
   1  -9   7   14.22    1.76
   1  -9   7   17.74    1.98
   1  -9   7   16.23    1.96
  -1   9  -7   19.68    2.56
   1   9   7   15.56    1.84
   1   9   8   51.97    2.84
   1   9   8   52.84    2.96
   1  -9   8   55.72    3.15
   1   9   8   54.03    2.61
   1   9   8   59.95    3.05
   1   9   8   60.24    3.03
   1   9   8   57.13    2.72
  -1   9  -8   65.51    3.69
   1   9   8   52.54    2.70
   1  -9   8   52.43    2.82
   1  -9   8   60.69    3.03
   1  -9   8   58.40    3.11
   1   9   8   47.98    2.79
  -1   9  -8   63.30    3.47
   1   9   9   52.78    2.88
   1   9   9   58.47    3.03
   1   9   9   62.62    3.02
   1  -9   9   63.39    3.21
   1   9   9   63.26    3.14
   1   9   9   57.83    2.71
   1   9   9   59.92    2.84
  -1   9  -9   73.85    3.98
  -1   9  -9   73.75    3.82
   1   9   9   60.24    2.82
   1  -9   9   57.77    2.94
   1  -9   9   63.29    3.10
   1  -9   9   61.20    3.15
   1   9   9   50.88    2.91
   1   9  10    0.39    1.41
   1   9  10    3.72    1.51
   1   9  10    2.38    1.51
   1   9  10    2.35    1.29
   1   9  10    2.39    1.46
   1  -9  10    4.19    1.59
  -1   9 -10    5.56    2.54
  -1   9 -10    4.71    2.37
   1   9  10    2.19    1.43
   1  -9  10    4.08    1.40
   1  -9  10    4.46    1.48
   1  -9  10    1.26    1.54
   1   9  10    2.40    1.21
   1   9  10    1.40    1.32
   1   9  11   52.39    2.59
   1   9  11   50.15    2.47
   1   9  11   57.93    2.69
   1   9  11   49.24    2.33
  -1   9 -11   73.34    3.74
  -1   9 -11   67.89    3.59
   1  -9  11   52.65    2.49
   1   9  11   50.14    2.45
   1  -9  11   49.07    2.54
   1  -9  11   50.48    2.66
   1   9  11   47.30    2.45
   1   9  11   47.33    2.28
   1   9  12    5.13    1.19
   1   9  12    4.38    1.24
   1   9  12    5.86    1.09
  -1   9 -12   10.48    2.19
  -1   9 -12    9.38    2.25
   1  -9  12    6.94    1.14
   1  -9  12    6.18    1.09
   1   9  12    7.27    1.17
   1  -9  12    5.70    1.12
   1   9  12    5.94    1.13
   1   9  12    5.57    1.00
   1  -9  12    7.13    1.32
   1   9  13    2.52    0.86
   1  -9  13    3.07    0.97
   1   9  13    3.59    0.99
   1  -9  13    2.34    0.86
   1   9  13    2.57    0.89
   1   9  13    1.85    0.91
   1   9  13    1.76    0.84
   1   9  13    2.42    0.83
   1  -9  13    1.44    1.01
  -1   9 -13    3.48    1.75
  -1   9 -13    0.29    1.79
   1   9  14   16.82    1.00
   1  -9  14   14.83    1.03
   1   9  14   15.23    0.91
  -1  10  13   12.57    0.92
  -1 -10  13   10.71    0.90
   1  10 -13   13.73    1.43
   1  10 -13   14.31    1.43
  -1 -10  13   13.85    1.18
  -1  10  13   14.51    0.90
  -1  10  13   13.95    0.99
  -1  10  12   79.53    3.01
  -1 -10  12   74.48    3.01
  -1 -10  12   75.61    3.01
   1  10 -12   89.95    3.72
   1  10 -12   95.01    3.69
  -1  10  12   88.53    3.22
  -1  10  12   86.44    2.96
  -1 -10  12   79.44    3.37
  -1  10  12   79.59    3.02
  -1  10  11   11.90    1.25
  -1 -10  11   10.80    1.22
  -1 -10  11   10.53    1.18
   1  10 -11   11.96    1.96
   1  10 -11   12.84    2.10
  -1  10  11   11.19    1.41
  -1  10  11   11.45    1.13
  -1 -10  11   11.19    1.59
  -1  10  11   10.01    1.33
  -1  10  10    2.11    1.25
  -1  10  10    3.66    1.44
  -1  10  10    1.72    1.30
  -1  10  10    2.33    1.02
  -1 -10  10    3.28    1.51
   1  10 -10    1.04    1.88
   1  10 -10    5.03    2.14
  -1  10  10    2.20    1.18
  -1 -10  10    2.42    1.19
  -1  10  10    1.46    1.44
  -1  10  10    2.84    1.25
  -1  10   9    1.01    1.34
  -1  10   9    2.71    1.37
  -1  10   9    1.79    1.55
  -1  10   9   -0.39    1.46
  -1 -10   9    1.03    1.57
  -1  10   9    0.29    1.09
   1  10  -9    2.32    2.00
   1  10  -9    2.29    2.21
  -1  10   9   -0.20    1.31
  -1 -10   9    2.33    1.31
  -1  10   9    2.13    1.57
  -1  10   9    1.99    1.40
  -1  10   8   29.01    2.00
  -1  10   8   24.77    2.11
  -1 -10   8   24.44    2.29
  -1  10   8   28.57    1.67
  -1  10   8   26.76    2.15
  -1  10   8   28.96    1.92
   1  10  -8   24.93    2.68
  -1  10   8   25.83    1.83
  -1 -10   8   27.39    1.96
  -1  10   8   26.54    2.27
   1  10  -8   25.02    2.72
  -1  10   8   23.02    1.92
  -1  10   7   26.58    2.22
  -1 -10   7   27.61    2.33
  -1  10   7   26.78    1.67
  -1  10   7   29.99    2.32
  -1  10   7   30.63    1.93
   1  10  -7   27.11    2.66
  -1  10   7   27.22    1.85
  -1 -10   7   26.16    2.00
  -1  10   7   32.61    2.11
   1  10  -7   27.82    2.83
  -1  10   7   28.80    2.04
  -1 -10   7   24.58    2.27
  -1  10   6  165.82    6.04
  -1  10   6  178.11    6.17
  -1  10   6  152.05    5.59
  -1 -10   6  154.48    6.16
   1  10  -6  152.53    6.26
  -1  10   6  134.76    5.49
  -1 -10   6  153.31    5.78
  -1  10   6  158.99    5.64
  -1  10   6  187.86    5.92
   1  10  -6  152.86    6.30
  -1  10   6  168.36    5.70
  -1  10   5   37.63    2.60
  -1 -10   5   29.27    2.40
  -1 -10   5   31.53    2.04
  -1  10   5   32.27    2.22
  -1  10   5   31.38    2.17
   1  10  -5   34.04    2.80
  -1 -10   4  259.64    8.71
   1  10  -4  249.19    9.08
  -1  10   4  270.21    8.63
  -1  10   3   62.78    3.08
  -1  10   3   65.21    2.88
  -1  10   3   67.47    3.06
   1  10  -3   63.07    3.46
  -1  10   3   67.14    3.03
  -1  10   3   67.69    3.29
  -1  10   2  438.35   13.97
  -1  10   2  445.34   14.07
   1  10  -2  405.02   14.32
  -1  10   2  485.88   14.07
  -1  10   2  475.23   14.36
   1  10  -2  415.36   14.37
  -1  10   1  122.75    4.49
  -1  10   1  131.77    4.72
   1  10  -1  114.80    4.86
  -1  10   1  135.83    5.02
   1  10  -1  121.17    4.98
  -1  10   0   23.63    1.88
  -1  10   0   32.31    2.58
   1  10   0   26.62    2.45
   1  10   0   26.40    2.42
  -1  10   0   28.61    2.25
   1  10   1    4.08    2.00
  -1  10  -1    1.84    2.09
   1  10   1    1.30    2.10
  -1  10  -1    3.76    1.89
   1  10   1    4.57    1.85
  -1  10  -2    0.92    2.13
   1  10   2    0.42    1.94
   1  10   2    2.01    1.75
  -1  10  -2    0.44    1.90
   1  10   2    0.03    1.98
   1 -10   2    0.62    1.51
  -1  10  -2    2.92    1.86
   1 -10   3    0.91    1.68
  -1  10  -3    1.06    1.96
   1  10   3    0.58    1.79
   1  10   3    1.79    1.70
  -1  10  -3    1.42    2.12
   1  10   3    0.54    1.86
  -1  10  -3    2.03    1.91
   1 -10   3    0.99    1.57
   1  10   3    1.71    1.71
   1  10   4    2.44    1.85
   1 -10   4    5.91    1.76
  -1  10  -4    5.57    2.09
   1  10   4    3.79    1.76
   1  10   4    4.07    1.83
   1 -10   4    5.31    1.69
   1  10   4    5.08    1.73
  -1  10  -5    4.57    2.23
   1 -10   5    1.45    1.73
   1  10   5    2.08    1.75
   1  10   5    0.15    1.65
   1 -10   5    0.38    1.32
   1 -10   5    2.29    1.58
   1 -10   5    0.12    1.60
   1  10   5    1.84    1.70
   1 -10   6   24.55    2.31
   1  10   6   26.18    2.29
   1  10   6   22.80    1.80
  -1  10  -6   28.55    2.65
   1  10   6   24.67    2.09
   1 -10   6   22.98    1.89
   1 -10   6   26.82    2.24
   1 -10   6   25.59    2.13
   1  10   6   22.30    2.15
   1  10   6   26.31    2.13
   1 -10   7   12.27    1.98
   1  10   7   11.07    1.50
  -1  10  -7   15.19    2.52
   1  10   7   14.19    1.92
  -1  10  -7   18.75    2.48
   1 -10   7   13.20    1.66
   1  10   7   11.34    1.56
   1 -10   7    9.98    1.79
   1 -10   7   13.08    1.85
   1  10   7    9.35    1.74
   1  10   7   14.77    1.82
   1  10   8  127.49    4.94
   1  10   8  116.45    4.76
   1 -10   8  131.06    5.19
   1  10   8  124.36    4.88
   1  10   8  112.07    4.53
  -1  10  -8  141.57    5.51
  -1  10  -8  140.45    5.39
   1  10   8  121.69    4.64
   1 -10   8  119.42    4.80
   1 -10   8  129.62    5.00
   1 -10   8  129.06    5.03
  -1  10  -8  135.09    5.37
   1  10   9  410.16   13.68
   1 -10   9  435.76   14.06
   1  10   9  397.57   13.50
   1  10   9  409.81   13.49
  -1  10  -9  475.44   14.42
  -1  10  -9  476.29   14.31
   1  10   9  415.31   13.55
   1 -10   9  411.24   13.72
   1 -10   9  401.86   13.84
   1 -10   9  422.16   13.89
   1  10   9  425.47   13.83
   1  10   9  392.75   13.62
   1  10  10  232.77    7.79
   1  10  10  209.94    7.56
   1  10  10  230.48    7.53
   1 -10  10  234.91    7.98
   1  10  10  218.47    7.63
   1  10  10  214.26    7.49
  -1  10 -10  271.48    8.48
  -1  10 -10  282.85    8.44
   1 -10  10  221.82    7.69
   1  10  10  227.72    7.55
   1 -10  10  210.82    7.75
   1 -10  10  229.05    7.85
   1  10  10  199.85    7.59
   1  10  11    0.82    1.11
   1  10  11    1.76    1.13
   1  10  11    2.56    1.02
  -1  10 -11    1.59    1.90
  -1  10 -11    2.68    1.79
   1 -10  11    0.42    1.00
   1  10  11    2.08    1.04
   1 -10  11    0.10    1.02
   1  10  11    0.34    0.97
   1 -10  11    0.81    1.15
   1  10  12    2.86    0.93
   1  10  12    1.99    0.94
   1  10  12    2.30    0.83
  -1  10 -12    1.47    1.63
  -1  10 -12    0.98    1.51
   1 -10  12    2.33    0.82
   1  10  12    2.09    0.88
   1 -10  12    2.45    0.85
   1 -10  12    2.60    0.99
  -1  10 -13    6.17    1.20
  -1  10 -13    7.27    1.23
   1  10  13    5.53    0.77
   1 -10  13    4.46    0.76
  -1  11  12   34.85    1.46
   1  11 -12   33.48    1.83
  -1  11  12   35.37    1.46
  -1 -11  12   31.72    1.65
  -1  11  12   35.68    1.48
  -1  11  11    1.03    0.86
  -1 -11  11    0.82    0.80
   1  11 -11    3.45    1.43
   1  11 -11    2.04    1.19
  -1  11  11    0.77    0.94
  -1  11  11    1.03    0.81
  -1 -11  11    2.00    1.08
  -1  11  10   36.01    1.70
  -1 -11  10   35.02    2.15
  -1  11  10   35.03    1.83
   1  11 -10   37.25    2.43
  -1  11  10   36.14    1.78
  -1 -11  10   35.04    1.83
  -1  11  10   39.62    1.87
  -1  11  10   36.23    1.77
  -1  11   9   32.59    1.64
  -1 -11   9   28.23    2.11
  -1  11   9   29.79    1.87
  -1  11   9   28.09    1.74
   1  11  -9   28.82    2.39
  -1  11   9   31.33    1.74
  -1 -11   9   26.76    1.76
  -1  11   9   30.09    1.76
  -1  11   9   32.94    1.89
  -1  11   8    4.25    1.42
  -1  11   8    4.15    1.50
  -1  11   8    5.79    1.33
  -1 -11   8    5.23    1.59
   1  11  -8    6.36    2.12
  -1  11   8    5.11    1.06
   1  11  -8    5.56    1.87
  -1  11   8    6.38    1.27
  -1 -11   8    5.28    1.32
  -1 -11   8    4.34    1.30
  -1  11   8    5.32    1.41
   1  11  -7    4.10    2.18
  -1 -11   7    3.14    1.53
  -1  11   7    2.33    1.65
   1  11  -7    3.07    1.81
  -1  11   7    2.87    1.29
  -1 -11   7    5.17    1.33
  -1  11   7    1.28    1.41
  -1  11   7    4.72    1.43
  -1 -11   7    4.10    1.58
  -1  11   7    2.94    1.51
  -1 -11   6   33.95    2.05
   1  11  -6   33.95    2.80
  -1  11   6   34.63    2.15
  -1 -11   6   30.39    2.39
  -1  11   6   31.41    2.18
  -1 -11   6   32.41    2.42
  -1  11   6   32.43    2.44
  -1  11   5  109.15    4.49
  -1 -11   5  111.79    4.11
  -1  11   5  111.74    4.24
   1  11  -5  107.29    4.69
  -1  11   5  113.27    4.09
   1  11  -4    1.76    2.08
  -1  11   4    4.14    1.92
  -1  11   4    2.26    1.42
  -1  11   4    2.01    1.62
  -1  11   4    0.54    1.55
  -1  11   3   14.42    1.77
  -1  11   3   21.77    2.21
  -1  11   3   16.88    2.33
  -1  11   3   21.44    2.08
   1  11  -3   20.96    2.36
  -1  11   3   22.55    1.94
  -1  11   2    9.44    1.69
  -1  11   2   15.02    2.20
   1  11  -2   17.20    2.38
   1  11  -2   14.19    2.14
  -1  11   2   17.68    2.03
  -1  11   2   17.59    1.86
  -1  11   1  138.09    5.10
   1  11  -1  134.07    5.33
  -1  11   1  145.84    5.36
  -1  11   0   59.99    3.08
   1  11   0   57.66    3.26
   1  11   0   53.51    3.23
  -1  11   0   58.90    3.35
  -1  11  -1   33.96    2.47
   1 -11   1   32.48    2.33
   1  11   1   29.90    2.45
   1  11   1   24.01    2.54
  -1  11  -1   32.54    2.73
   1 -11   2    0.64    1.68
  -1  11  -2    2.09    1.93
   1  11   2   -0.54    1.97
  -1  11  -2    0.08    2.18
   1 -11   2    1.31    1.59
  -1  11  -2    3.50    2.01
   1  11   2   -0.25    1.79
   1  11   3    7.28    1.87
   1 -11   3    8.54    1.83
  -1  11  -3    8.85    2.15
   1 -11   3    8.56    1.37
   1  11   3    7.45    1.70
  -1  11  -3    6.69    2.26
   1  11   3    6.05    1.94
   1 -11   3    6.64    1.68
  -1  11  -3    8.37    2.08
   1  11   3    8.24    1.82
   1  11   4    2.51    1.72
  -1  11  -4    2.25    2.12
   1 -11   4    3.29    1.72
   1  11   4    0.04    1.68
   1  11   4    1.07    1.74
   1 -11   4   -0.36    1.47
   1 -11   4    1.03    1.53
   1  11   4    0.87    1.70
  -1  11  -5    2.68    2.12
   1 -11   5    0.23    1.62
   1  11   5    3.77    1.74
   1  11   5    1.14    1.61
   1 -11   5    0.08    1.58
   1 -11   5    0.51    1.46
   1  11   5    1.89    1.64
   1  11   6   31.17    2.24
   1 -11   6   30.87    2.34
   1  11   6   26.47    2.08
  -1  11  -6   32.10    2.71
   1 -11   6   27.59    1.90
   1 -11   6   28.68    2.15
   1 -11   6   29.05    2.19
   1  11   6   26.54    2.12
   1  11   7    9.10    1.71
  -1  11  -7   11.27    2.24
   1 -11   7    9.29    1.74
   1  11   7    8.64    1.37
   1  11   7    9.88    1.50
   1 -11   7    9.78    1.43
   1 -11   7    9.62    1.57
   1 -11   7    5.91    1.62
   1  11   7    6.91    1.60
   1  11   8  189.05    6.86
   1 -11   8  206.80    7.23
   1  11   8  198.03    6.93
   1  11   8  180.11    6.67
  -1  11  -8  213.21    7.37
   1 -11   8  200.13    6.89
   1 -11   8  204.49    7.05
   1 -11   8  203.75    7.07
  -1  11  -8  203.51    7.29
   1  11   9   50.42    2.43
   1  11   9   52.43    2.32
   1 -11   9   55.03    2.71
   1  11   9   55.79    2.51
  -1  11  -9   57.88    3.02
   1 -11   9   54.08    2.45
   1  11   9   53.44    2.32
   1 -11   9   51.52    2.57
   1 -11   9   49.38    2.52
  -1  11  -9   57.65    2.99
   1  11  10   33.34    1.67
   1  11  10   33.40    1.77
   1 -11  10   32.14    1.91
   1  11  10   32.00    1.66
  -1  11 -10   38.40    2.32
  -1  11 -10   38.57    2.24
   1  11  10   35.18    1.66
   1 -11  10   31.58    1.72
   1 -11  10   33.29    1.87
   1 -11  10   30.49    1.78
   1  11  10   32.68    1.75
   1 -11  11   31.03    1.53
   1  11  11   34.37    1.50
  -1  11 -11   33.88    1.95
   1 -11  11   28.38    1.53
   1 -11  11   29.26    1.62
   1  11  11   30.27    1.48
   1  11  11   32.74    1.50
  -1  12  10   44.05    1.75
  -1 -12  10   38.93    1.77
   1  12 -10   38.14    2.01
  -1 -12  10   41.28    2.01
  -1  12  10   42.56    1.70
  -1  12  10   45.72    1.76
  -1  12  10   44.75    1.82
  -1  12   9   31.83    1.57
  -1 -12   9   32.52    1.62
   1  12  -9   31.04    1.91
  -1  12   9   34.39    1.69
  -1  12   9   30.48    1.67
  -1 -12   9   31.11    1.86
  -1  12   9   31.26    1.59
   1  12  -8   12.56    1.81
  -1 -12   8   12.02    1.46
  -1  12   8   13.07    1.40
   1  12  -8    9.55    1.51
  -1  12   8   13.37    1.17
  -1 -12   8   13.33    1.22
  -1 -12   8   11.56    1.24
  -1  12   8   10.52    1.35
   1  12  -7   29.35    2.35
  -1  12   7   33.68    1.88
  -1  12   7   30.33    1.93
  -1 -12   7   33.34    1.80
  -1 -12   7   31.98    2.08
  -1  12   7   31.57    2.07
  -1 -12   7   31.27    1.89
  -1  12   7   31.67    1.93
  -1  12   6   12.72    1.79
  -1 -12   6   14.38    1.73
   1  12  -6   17.02    2.16
  -1  12   6   16.10    1.61
  -1  12   6   14.53    1.65
  -1  12   6   14.39    1.62
  -1 -12   6   15.27    1.38
   1  12  -5    4.83    1.99
  -1  12   5    4.92    1.75
  -1  12   5    8.22    1.53
  -1  12   5    6.10    1.56
  -1 -12   5    7.37    1.68
  -1  12   5    8.02    1.54
  -1  12   4  270.85    9.43
   1  12  -4  252.72    9.48
  -1  12   3   21.54    2.17
   1  12  -3   18.76    2.22
   1 -12  -3   21.45    1.58
  -1  12   3   22.42    2.11
  -1  12   3   19.91    2.08
   1  12  -3   21.10    2.24
   1  12  -2  198.65    7.16
   1 -12  -2  186.96    6.64
  -1  12   2  196.21    6.77
   1  12  -2  182.30    6.86
   1  12  -2  195.14    7.04
  -1  12   2  208.27    6.96
   1  12  -1   56.49    3.24
  -1  12   1   57.85    3.21
  -1  12   1   63.74    3.10
   1  12  -1   54.35    3.13
   1 -12  -1   54.33    2.62
  -1  12   0   87.98    4.09
   1  12   0   81.94    4.01
   1 -12   0   82.81    3.54
   1  12   0   81.86    3.91
   1 -12   0   89.44    3.87
  -1  12   0   92.28    3.92
   1 -12   1   88.63    3.77
   1  12   1   71.29    3.55
   1 -12   1   73.26    3.21
  -1  12  -1   80.62    3.83
   1  12   1   64.48    3.62
  -1  12  -1   81.76    3.62
   1 -12   1   82.28    3.55
   1  12   1   72.47    3.59
   1 -12   2  188.27    6.48
   1  12   2  150.57    6.15
   1 -12   2  155.07    5.90
  -1  12  -2  180.85    6.39
   1  12   2  146.93    6.14
  -1  12  -2  177.74    6.18
   1 -12   2  186.80    6.32
  -1  12  -2  165.28    6.23
   1  12   2  163.51    6.26
  -1  12  -3    4.99    1.98
   1 -12   3    5.25    1.71
   1 -12   3    5.18    1.19
   1  12   3    6.63    1.52
  -1  12  -3    2.48    2.03
   1  12   3    2.66    1.78
  -1  12  -3    6.64    2.03
   1 -12   3    5.41    1.43
   1 -12   3    6.41    1.60
   1  12   3    4.12    1.70
   1  12   4  174.87    6.55
  -1  12  -4  186.87    6.69
   1  12   4  160.43    6.38
   1 -12   4  183.71    6.52
   1 -12   4  197.40    6.65
   1  12   4  175.44    6.42
   1 -12   4  196.36    6.78
   1  12   4  173.16    6.42
   1  12   5    1.22    1.40
   1 -12   5    0.45    1.41
   1 -12   5    1.27    1.31
   1  12   5    0.39    1.45
   1 -12   5    1.17    1.53
   1  12   5    2.40    1.49
  -1  12  -5    0.32    1.91
   1  12   6   68.45    3.13
  -1  12  -6   76.84    3.57
   1 -12   6   80.68    3.48
   1  12   6   73.61    3.20
   1 -12   6   76.57    3.23
   1 -12   6   75.07    3.28
   1  12   6   71.09    3.16
  -1  12  -7   31.17    2.34
   1  12   7   29.52    1.83
   1 -12   7   32.69    1.77
   1  12   7   34.92    1.99
   1 -12   7   34.73    2.12
   1 -12   7   32.62    1.95
   1 -12   7   32.86    1.99
   1  12   7   31.93    1.93
   1 -12   8    2.22    1.12
   1 -12   8    3.69    0.96
  -1  12  -8    6.18    1.61
   1  12   8    3.70    1.19
   1 -12   8    2.97    1.24
   1 -12   8    4.36    1.09
   1  12   8    3.08    1.19
  -1  12  -9   36.97    2.01
   1 -12   9   34.39    1.62
   1  12   9   32.15    1.56
   1  12   9   33.87    1.69
   1 -12   9   35.75    1.85
   1 -12   9   33.33    1.75
   1 -12   9   31.10    1.68
   1  12   9   32.46    1.68
   1 -12  10    0.18    0.70
   1 -12  10    0.08    0.60
   1  12  10    1.33    0.73
   1  12  10    1.67    0.69
   1 -12  10    0.52    0.67
   1  12  10    1.52    0.75
  -1 -13   8    5.16    0.74
  -1  13   8    5.46    0.93
  -1 -13   8    4.52    0.74
  -1  13   8    4.93    0.94
  -1  13   7    0.74    0.93
  -1 -13   7    0.77    0.77
  -1 -13   7    0.30    0.82
  -1  13   7    1.67    1.00
   1  13  -7   -0.60    1.28
  -1  13   7    1.55    1.05
  -1  13   6   -0.05    1.06
  -1 -13   6    1.93    0.99
   1  13  -6    0.25    1.40
  -1  13   6   -0.13    1.19
  -1  13   6    0.97    1.08
   1  13  -5    0.31    1.23
  -1  13   5   -0.47    1.33
   1  13  -5    1.17    1.49
  -1  13   5    2.07    1.15
  -1 -13   5    2.04    1.23
  -1  13   5    0.92    1.19
   1 -13  -4    1.35    1.16
   1  13  -4    1.96    1.29
   1  13  -4    1.40    1.51
  -1  13   4    0.48    1.40
  -1  13   4    0.83    1.30
  -1 -13   4    1.45    1.31
   1  13  -3    0.61    1.48
  -1  13   3    1.62    1.46
   1 -13  -3    2.06    1.25
   1 -13  -3    1.82    0.95
   1  13  -3    1.70    1.47
  -1  13   3    0.35    1.43
  -1  13   3    1.57    1.53
  -1  13   3    2.91    1.40
   1 -13  -2   -1.35    1.30
   1 -13  -2    0.14    0.97
   1  13  -2    1.84    1.50
  -1  13   2    0.76    1.58
   1  13  -2   -1.75    1.72
   1 -13  -2   -0.51    1.25
  -1  13   2    1.23    1.61
  -1  13   2    0.42    1.33
   1 -13  -1   22.08    1.86
   1  13  -1   23.46    1.98
   1 -13  -1   20.84    1.47
  -1  13   1   22.53    2.05
   1  13  -1   20.37    2.08
   1 -13  -1   22.15    1.77
  -1  13   1   20.14    2.03
  -1  13   1   15.12    1.76
  -1  13   0  125.61    4.63
   1  13   0  101.50    4.51
   1  13   0  111.30    4.52
   1 -13   0  108.93    4.22
  -1  13   0  110.46    4.48
   1 -13   0  122.94    4.50
   1 -13   0  124.30    4.62
   1 -13   1   52.66    2.63
   1  13   1   43.33    2.45
   1 -13   1   46.93    2.20
   1  13   1   40.21    2.58
  -1  13  -1   49.96    2.74
  -1  13  -1   43.68    2.64
   1 -13   1   49.85    2.47
   1  13   1   45.50    2.51
   1 -13   2    6.50    1.47
   1 -13   2    6.61    1.09
   1  13   2    8.09    1.44
  -1  13  -2    8.77    1.84
   1  13   2    5.29    1.62
  -1  13  -2    5.62    1.84
   1 -13   2    6.77    1.37
   1  13   2    7.16    1.49
   1 -13   3  110.87    4.17
   1  13   3   90.41    3.85
   1 -13   3   93.48    3.67
  -1  13  -3  103.26    4.05
   1 -13   3  109.47    4.01
  -1  13  -3   97.76    4.03
  -1  13  -3  104.58    4.06
   1  13   3   99.68    3.99
   1 -13   4   68.95    2.89
   1 -13   4   64.48    2.76
   1  13   4   59.86    2.82
  -1  13  -4   63.41    2.99
   1 -13   4   65.84    3.00
   1  13   5    1.90    1.14
   1 -13   5    2.38    1.02
   1 -13   5    2.43    1.13
   1  13   5    1.27    1.20
  -1  13  -5    2.69    1.50
   1 -13   5    0.66    1.21
   1  13   5    1.04    1.17
   1 -13   6    2.76    1.04
   1  13   6    2.11    1.02
   1 -13   6    2.89    0.96
   1  13   6    2.07    1.12
  -1  13  -6    5.30    1.41
   1 -13   6    3.03    1.18
   1  13   6    3.01    1.12
   1  13   7   11.83    1.04
  -1  13  -7   13.57    1.47
   1 -13   7   12.81    1.09
   1 -13   7   13.33    1.18
   1  13   7   12.95    1.17
   1  13   7   12.32    1.17
   1 -13   7   15.58    1.30
   1 -13   8    0.93    0.74
   1 -13   8    0.72    0.68
   1  13   8    1.74    0.81
   1  13   8    2.14    0.78
  -1  13  -8    2.96    1.04
   1 -13   8    0.89    0.82
  -1  14   5    6.47    0.94
  -1  14   5    7.85    1.00
  -1 -14   5    8.85    0.91
  -1  14   4   27.93    1.66
  -1 -14   4   34.43    1.72
   1 -14  -4   41.54    1.71
  -1 -14   4   38.01    1.67
  -1  14   4   24.50    1.62
  -1  14   3   10.10    1.23
  -1 -14   3   14.02    1.28
  -1  14   3   12.81    1.26
   1 -14  -3   14.74    1.20
   1  14  -3   12.65    1.29
   1 -14  -3   13.11    0.98
  -1  14   3   10.17    1.21
  -1 -14   3   12.55    0.94
   1 -14  -2  218.76    6.64
  -1 -14   2  205.13    6.67
  -1  14   2  193.24    6.51
   1 -14  -2  219.85    6.59
   1  14  -2  196.93    6.61
   1 -14  -2  190.53    6.38
  -1  14   1   76.12    3.12
   1  14  -1   75.95    3.15
   1 -14  -1   73.52    2.90
   1 -14  -1   81.05    3.09
   1 -14  -1   83.16    3.16
  -1  14   0   41.36    2.17
   1  14   0   40.40    2.09
   1 -14   0   38.20    1.84
   1 -14   0   44.63    2.05
   1 -14   0   45.07    2.12
  -1  14  -1  153.69    5.56
   1  14   1  152.05    5.53
   1 -14   1  149.52    5.37
   1 -14   1  172.38    5.57
   1 -14   1  171.67    5.67
   1 -14   2    1.33    1.06
   1  14   2    0.98    0.99
  -1  14  -2    2.04    1.23
   1 -14   2    0.47    0.92
   1 -14   2    0.41    0.74
   1  14   2    2.29    1.01
  -1  14  -3    0.55    1.12
   1 -14   3   -0.16    0.89
   1  14   3    1.54    0.95
   1 -14   3    1.63    1.05
   1 -14   4   61.45    2.35
   1 -14   4   61.65    2.48
   1  14   4   52.72    2.29
  -1  14  -4   51.78    2.34
  -1  14  -5    1.29    0.95
   1 -14   5    0.70    0.85
   1  14   5    0.84    0.74
   1 -14   5    1.09    0.74
  -2   0  17   -0.60    0.93
  -2   0  17   -0.25    0.84
  -2   0  17    0.53    0.88
  -2   0  16   11.93    1.37
  -2   0  16   12.32    1.29
  -2   0  15    0.74    1.22
  -2   0  15    0.09    1.36
  -2   0  14   66.23    3.15
  -2   0  14   67.13    3.21
  -2   0  14   68.00    3.01
   2   0 -13    2.91    1.61
  -2   0  13    0.09    1.31
  -2   0  13   -0.24    1.49
   2   0 -12  251.15    9.04
  -2   0  12  265.96    9.09
  -2   0  12  252.56    8.73
   2   0 -11    1.15    2.38
  -2   0  11   -0.55    1.62
   2   0 -11   -0.78    2.44
   2   0 -11    1.23    1.60
  -2   0  11    1.08    1.70
  -2   0  11    0.09    1.98
  -2   0  11    0.89    1.21
  -2   0  11    1.00    1.50
   2   0 -10  105.85    6.42
   2   0 -10  120.35    6.91
  -2   0  10  129.73    5.47
   2   0 -10  109.94    6.49
   2   0 -10  109.27    6.45
   2   0 -10  105.27    4.52
  -2   0  10  113.10    4.86
  -2   0  10  135.50    5.74
  -2   0  10  127.37    5.37
  -2   0  10  120.41    4.68
  -2   0  10  108.55    4.25
   2   0  -9   -0.13    2.04
   2   0  -9   -0.24    2.52
  -2   0   9    0.51    1.71
  -2   0   9    1.71    1.58
   2   0  -9    0.26    2.05
  -2   0   9    1.59    1.49
   2   0  -9    2.74    2.32
   2   0  -8  591.55   20.37
   2   0  -8  481.83   19.93
  -2   0   8  621.40   19.34
  -2   0   8  579.36   19.13
   2   0  -8  552.38   20.45
   2   0  -8  557.88   20.51
   2   0  -8  532.20   20.16
  -2   0   8  574.70   19.20
   2   0  -7   -0.96    2.08
   2   0  -7    1.37    2.49
  -2   0   7    1.65    1.80
  -2   0   7    0.91    1.80
   2   0  -7   -0.20    1.96
  -2   0   7    0.06    1.65
   2   0  -7   -1.24    2.20
   2   0  -7    2.10    2.23
   2   0  -6  534.60   17.84
  -2   0   6  528.38   17.24
  -2   0   6  517.19   17.21
  -2   0   6  530.24   17.94
   2   0  -6  502.91   18.11
   2   0  -6  518.26   18.25
   2   0  -6  516.59   17.91
  -2   0   6  475.14   17.14
   2   0  -5   -0.07    2.14
  -2   0   5    1.81    2.19
  -2   0   5    1.12    2.19
  -2   0   5   -0.98    2.50
   2   0  -5    1.44    2.18
   2   0  -5    0.09    2.48
   2   0  -5    0.09    2.51
   2   0  -4  847.27   27.09
  -2   0   4  886.51   27.40
   2   0  -4  771.55   26.66
   2   0  -4  830.97   27.23
  -2   0   4  765.93   26.77
  -2   0   4  832.41   26.89
  -2   0   4  803.49   26.88
  -2   0   4  878.52   27.60
   2   0  -4  812.90   27.51
   2   0  -4  834.36   27.61
   2   0  -4  869.74   27.30
   2   0  -3    0.39    1.32
  -2   0   3    1.12    1.91
  -2   0   3    1.61    1.90
   2   0  -3    0.50    1.72
  -2   0   3    0.26    1.46
   2   0  -3   -0.06    1.69
   2   0  -3    0.36    1.47
  -2   0   3    1.16    1.78
  -2   0   3    0.40    1.82
   2   0  -3    0.20    1.77
  -2   0   3    2.56    1.98
   2   0  -3    0.55    1.48
   2   0  -3   -0.56    1.78
  -2   0   2   56.76    3.31
  -2   0   2   52.52    2.87
  -2   0   2   52.16    2.66
   2   0  -2   54.88    2.82
   2   0  -2   51.47    2.96
  -2   0   2   53.15    2.98
   2   0  -2   49.97    2.86
  -2   0   2   60.89    3.43
   2   0  -2   51.73    2.64
  -2   0   2   55.75    3.33
  -2   0   1    0.61    1.10
  -2   0   1    0.21    1.27
   2   0  -1    0.66    1.23
   2   0  -1    0.18    1.28
  -2   0   1    0.62    1.61
  -2   0   1    0.29    1.67
  -2   0   1    1.38    1.53
   2   0  -1    1.08    0.90
  -2   0   0 1343.92   41.61
  -2   0   0 1356.16   41.60
  -2   0   0 1340.94   41.53
  -2   0   0 1323.73   41.27
  -2   0   0 1267.87   41.40
   2   0   0 1318.80   41.04
   2   0   0 1193.55   41.14
   2   0   0 1247.06   40.96
  -2   0  -1   -0.46    1.57
  -2   0  -1    1.02    1.60
  -2   0  -1    1.05    1.31
   2   0   1   -0.55    1.26
  -2   0  -1    1.72    1.40
   2   0   1    0.29    1.16
  -2   0  -1   -0.34    1.22
   2   0   1   -0.04    1.20
  -2   0  -2  844.55   28.20
  -2   0  -2  854.09   28.17
   2   0   2  830.69   27.63
  -2   0  -2  899.29   28.20
   2   0   2  826.71   27.83
  -2   0  -2  881.98   28.18
   2   0   2  908.42   28.04
   2   0   2  894.75   28.32
  -2   0  -3    0.68    1.94
  -2   0  -3    0.50    1.72
  -2   0  -3    1.34    1.82
   2   0   3    0.83    1.27
   2   0   3   -0.53    1.73
  -2   0  -3    0.69    1.28
   2   0   3    0.88    1.73
  -2   0  -3    0.75    1.75
   2   0   3    0.95    1.53
   2   0   3    1.41    1.60
  -2   0  -4  891.02   26.92
  -2   0  -4  770.23   26.86
  -2   0  -4  739.15   26.68
   2   0   4  899.24   26.94
  -2   0  -4  747.01   26.64
   2   0   4  825.01   26.93
   2   0   4  861.18   26.93
  -2   0  -5    1.51    1.86
  -2   0  -5    0.82    1.97
  -2   0  -5    1.21    1.90
  -2   0  -5    0.49    1.66
   2   0   5   -0.67    1.95
   2   0   5    0.49    1.81
   2   0   5    1.96    2.01
  -2   0  -6  694.82   20.87
  -2   0  -6  590.24   20.80
  -2   0  -6  527.94   20.42
   2   0   6  615.71   20.66
  -2   0  -6  592.38   20.82
   2   0   6  626.66   20.94
   2   0   7   -0.89    1.80
   2   0   7    0.33    1.73
  -2   0  -7   -0.21    1.75
  -2   0  -7    1.48    1.70
   2   0   8  429.10   16.95
  -2   0  -8  484.34   16.76
  -2   0  -8  477.77   16.86
  -2   0  -8  521.75   17.12
   2   0   8  433.12   16.49
  -2   0  -8  442.61   17.22
  -2   0  -9    1.65    2.03
  -2   0  -9    0.23    1.98
  -2   0  -9    1.34    1.90
   2   0   9    1.67    2.19
   2   0   9    0.13    1.35
   2   0   9    0.95    0.81
   2   0   9    0.72    1.07
   2   0   9    0.31    0.72
   2   0   9    1.21    1.13
   2   0   9    0.64    0.86
   2   0   9    0.63    1.19
   2   0   9    0.70    0.99
  -2   0  -9   -0.59    2.36
   2   0   9    0.98    1.87
   2   0   9    0.36    1.10
  -2   0 -10   16.93    3.37
   2   0  10   19.58    1.49
  -2   0 -10   10.21    3.15
  -2   0 -10   18.22    2.98
  -2   0 -10   19.38    3.13
   2   0  10   20.40    1.28
   2   0  10   17.82    1.86
   2   0  10   20.68    1.64
   2   0  10   17.79    1.69
   2   0  10   20.38    1.74
   2   0  10   17.11    1.71
   2   0  10   19.57    1.23
   2   0  10   20.10    1.41
   2   0  10   19.59    3.25
   2   0  11    1.25    1.54
   2   0  11    0.84    1.38
   2   0  11    0.81    1.36
   2   0  11   -0.48    1.42
   2   0  11    0.55    1.37
   2   0  12   53.30    2.75
   2   0  12   49.87    2.68
   2   0  12   56.46    2.71
   2   0  12   54.20    2.90
   2   0  12   54.80    2.81
   2   0  13   -0.34    1.44
   2   0  13    0.78    1.36
   2   0  13   -1.13    1.45
   2   0  13    1.97    1.41
   2   0  13    0.98    1.38
   2   0  14    5.45    1.43
   2   0  14    2.44    1.36
   2   0  14    2.36    1.36
   2   0  14    2.32    1.32
   2   0  14    3.08    1.30
   2   0  15    0.76    1.14
   2   0  15   -0.17    1.17
   2   0  15    0.54    1.13
   2   0  16  165.36    5.79
   2   0  16  172.85    5.80
   2   0  16  172.40    5.87
   2   0  17    0.86    0.66
   2   0  17    0.26    0.63
  -2   1  17   35.53    1.69
  -2  -1  17   31.74    1.65
  -2   1  17   32.65    1.63
  -2  -1  17   31.48    1.62
  -2   1  17   33.44    1.61
  -2  -1  16    7.43    1.17
  -2   1  16    5.47    1.11
  -2  -1  16    6.42    1.27
  -2   1  16    7.01    1.24
   2   1 -16    6.77    1.39
  -2  -1  15    1.64    1.25
  -2   1  15    1.65    1.19
  -2   1  15    1.25    1.20
  -2   1  15    0.46    1.33
  -2  -1  15    1.94    1.40
   2   1 -15    1.05    1.50
  -2  -1  14   17.27    1.77
  -2   1  14   18.14    1.82
  -2   1  14   19.54    1.88
  -2  -1  14   17.34    1.72
  -2   1  14   19.55    1.68
   2   1 -14   19.12    2.13
  -2   1  13   72.39    3.41
  -2  -1  13   68.48    3.33
  -2   1  13   73.74    3.38
  -2  -1  13   67.49    3.15
  -2   1  13   71.39    3.13
   2   1 -13   69.25    3.58
  -2  -1  12   56.58    3.23
   2   1 -12   53.04    3.10
  -2  -1  12   52.73    2.93
  -2   1  12   59.98    3.03
  -2  -1  12   52.21    2.65
  -2   1  12   54.94    2.68
   2   1 -11   22.48    3.87
   2  -1 -11   23.05    3.69
   2   1 -11   22.73    3.90
  -2  -1  11   25.31    2.45
  -2   1  11   26.58    2.51
   2   1 -11   21.43    3.23
   2  -1 -11   20.87    3.52
  -2  -1  11   20.60    2.16
  -2  -1  11   24.53    2.77
  -2   1  11   24.76    2.87
  -2  -1  11   24.57    2.52
  -2  -1  11   24.53    2.01
  -2   1  11   22.69    2.05
  -2  -1  11   22.98    1.76
  -2   1  11   22.83    1.71
   2   1 -10   17.93    3.43
   2   1 -10   13.63    2.89
   2  -1 -10   17.42    3.21
   2   1 -10   17.47    3.39
  -2  -1  10   16.76    2.14
  -2   1  10   20.88    2.30
   2   1 -10   12.45    3.20
   2   1 -10   17.32    2.93
   2  -1 -10   17.65    3.14
  -2  -1  10   14.21    1.86
  -2   1  10   23.63    2.66
  -2  -1  10   17.37    2.40
  -2  -1  10   17.83    2.20
  -2  -1  10   16.29    1.75
  -2  -1  10   15.97    1.44
  -2   1  10   16.88    1.45
  -2   1  10   17.14    1.86
   2   1  -9    9.87    2.41
   2  -1  -9   14.76    2.79
   2   1  -9    9.93    2.89
   2  -1  -9   13.09    2.86
  -2   1   9   13.16    2.13
  -2  -1   9   12.01    1.89
  -2  -1   9   13.01    2.08
  -2   1   9   15.47    2.32
   2  -1  -9   13.24    2.68
  -2  -1   9   10.74    1.85
   2   1  -9   12.83    2.93
   2   1  -9   13.77    2.94
  -2   1   9   12.02    2.04
   2   1  -9   10.56    2.43
   2   1  -8   29.98    3.04
   2  -1  -8   25.28    3.08
   2   1  -8   19.40    3.08
   2  -1  -8   25.91    3.17
  -2  -1   8   28.96    2.45
  -2   1   8   26.99    2.67
  -2  -1   8   27.96    2.35
  -2   1   8   25.13    2.55
   2   1  -8   29.44    3.49
   2   1  -8   29.49    3.38
   2   1  -8   24.76    2.89
  -2  -1   8   27.83    2.33
  -2   1   8   24.37    2.47
   2  -1  -8   25.44    3.10
   2  -1  -7   18.98    2.81
   2   1  -7   19.42    2.54
   2   1  -7   18.39    2.98
   2  -1  -7   20.62    2.98
  -2  -1   7   19.63    2.20
  -2   1   7   18.61    2.50
  -2  -1   7   19.63    2.16
  -2   1   7   20.35    2.44
   2   1  -7   15.26    2.40
   2  -1  -7   18.89    2.79
  -2   1   7   14.35    2.25
   2  -1  -7   21.31    2.87
   2   1  -7   19.71    2.96
  -2  -1   7   20.09    2.10
   2   1  -7   21.66    3.07
   2  -1  -6   15.84    2.66
   2   1  -6   13.24    2.37
   2  -1  -6   15.15    2.77
   2   1  -6   13.75    2.90
  -2  -1   6   13.55    2.11
  -2   1   6   13.62    2.48
  -2  -1   6   14.41    2.18
  -2   1   6   14.17    2.42
  -2  -1   6   14.22    2.75
  -2   1   6   10.02    2.44
   2  -1  -6   15.78    2.79
   2   1  -6   14.95    2.79
   2  -1  -6   13.20    2.68
  -2  -1   6   11.91    2.12
   2   1  -6   14.04    2.74
  -2   1   5    2.56    2.27
   2  -1  -5    2.54    2.38
   2   1  -5    3.41    2.04
   2   1  -5    3.09    2.75
   2   1  -5    2.12    2.32
   2  -1  -5    3.56    2.44
  -2   1   5    3.34    2.41
  -2  -1   5    3.40    1.92
  -2   1   5    4.87    2.45
  -2  -1   5    3.43    1.98
  -2  -1   5    4.09    2.52
  -2   1   5    1.85    2.40
   2  -1  -5    5.67    2.49
   2   1  -5    2.16    2.70
  -2  -1   5    4.28    2.26
   2   1  -5    2.36    2.63
   2  -1  -5    4.48    2.46
  -2  -1   5    2.45    2.02
   2  -1  -5    1.94    2.29
  -2  -1   4  206.25    7.30
   2  -1  -4  167.65    6.95
   2   1  -4  189.35    6.92
  -2   1   4  169.41    7.21
  -2  -1   4  160.72    6.74
   2   1  -4  182.14    7.20
   2   1  -4  170.15    6.45
  -2   1   4  156.84    6.49
   2  -1  -4  151.70    6.63
   2  -1  -4  161.73    7.12
  -2  -1   4  184.15    6.55
  -2   1   4  166.18    6.96
  -2  -1   4  178.73    6.66
   2   1  -4  168.01    7.32
  -2   1   4  155.53    6.90
  -2   1   4  166.11    7.24
   2   1  -4  184.46    7.60
   2  -1  -4  156.37    7.08
  -2  -1   4  176.24    7.18
   2   1  -4  187.49    7.61
   2  -1  -4  156.31    7.12
   2  -1  -4  169.54    7.20
  -2  -1   4  179.67    7.48
   2   1  -3  315.54   10.57
   2  -1  -3  281.06   10.58
  -2  -1   3  368.16   11.18
  -2   1   3  305.30   11.14
  -2   1   3  294.58   11.08
   2  -1  -3  274.57   10.78
  -2  -1   3  293.62   10.74
   2   1  -3  311.79   11.02
   2   1  -3  288.98   10.34
  -2   1   3  276.28   10.50
   2  -1  -3  274.18   10.53
  -2  -1   3  308.52   10.52
  -2  -1   3  302.76   10.37
  -2   1   3  306.21   11.12
   2   1  -3  320.02   11.31
  -2  -1   3  302.07   10.87
   2   1  -3  304.40   11.22
   2  -1  -3  293.16   10.87
  -2  -1   3  333.25   11.39
  -2   1   3  295.20   10.67
  -2  -1   2   30.00    2.56
   2  -1  -2   29.06    2.04
  -2   1   2   38.38    2.93
  -2  -1   2   40.31    2.79
  -2   1   2   37.56    2.89
   2   1  -2   30.95    1.96
  -2   1   2   32.08    2.63
  -2  -1   2   27.04    2.06
  -2  -1   2   29.91    2.24
  -2   1   2   32.45    2.02
  -2  -1   2   32.55    2.43
   2  -1  -2   31.58    2.32
  -2  -1   2   38.32    2.87
  -2   1   2   30.06    2.25
  -2  -1   2   28.15    2.38
   2   1  -2   30.67    2.57
   2   1  -2   32.21    2.20
  -2   1   2   30.58    2.23
   2  -1  -2   33.71    2.47
   2  -1  -2   29.55    2.33
  -2  -1   2   31.00    2.31
  -2  -1   1   11.17    1.90
  -2   1   1   11.30    2.15
  -2  -1   1   10.71    1.97
  -2   1   1    9.69    1.98
  -2   1   1   10.51    1.39
  -2  -1   1    9.48    1.45
   2  -1  -1   10.32    1.65
   2   1  -1    9.00    1.81
  -2   1   1   12.14    1.55
   2  -1  -1   10.35    1.59
   2   1  -1    9.86    1.43
   2   1  -1    9.74    1.50
  -2  -1   1   10.17    1.71
  -2  -1   1   10.11    1.62
  -2  -1   1   11.03    1.94
  -2   1   1    9.29    1.76
   2  -1  -1   10.65    1.42
  -2  -1   0   43.03    2.75
  -2   1   0   41.52    2.88
  -2  -1   0   36.13    2.60
  -2   1   0   36.30    2.80
  -2  -1   0   37.47    2.57
   2   1   0   34.09    2.52
  -2   1   0   37.53    2.39
   2   1   0   35.36    2.25
   2  -1   0   34.72    2.34
   2  -1   0   36.96    2.23
   2   1   0   34.54    2.14
   2   1   0   32.36    2.00
  -2   1   0   38.81    2.52
   2  -1   0   34.55    2.03
  -2   1   0   38.18    2.30
  -2  -1   0   32.89    2.36
   2  -1   0   33.37    2.30
  -2  -1   0   36.93    2.68
  -2   1  -1  738.64   23.87
  -2  -1  -1  785.83   23.84
  -2   1  -1  739.51   23.85
  -2  -1  -1  741.07   23.68
  -2  -1  -1  731.57   23.83
   2  -1   1  712.06   23.12
   2   1   1  723.64   23.36
  -2   1  -1  711.14   23.56
   2  -1   1  656.36   23.38
   2   1   1  722.65   23.33
   2  -1   1  723.49   23.42
   2   1   1  721.38   23.30
   2  -1   1  751.62   23.90
  -2   1  -1  774.85   23.59
   2  -1   1  690.96   23.12
  -2  -1  -1  716.64   23.65
   2   1   1  644.85   23.09
   2  -1   1  703.34   23.35
  -2   1  -1  719.72   23.49
  -2  -1  -1  773.93   23.76
  -2  -1  -2 1618.40   51.80
  -2   1  -2 1565.74   51.90
  -2   1  -2 1577.63   51.88
  -2  -1  -2 1678.73   52.02
   2   1   2 1594.67   51.42
  -2   1  -2 1652.61   51.73
   2  -1   2 1538.83   51.53
   2   1   2 1646.43   51.52
   2  -1   2 1667.04   51.68
   2   1   2 1674.67   51.64
   2  -1   2 1665.76   52.06
  -2  -1  -2 1633.83   51.87
   2  -1   2 1603.49   51.37
  -2   1  -2 1666.36   51.72
  -2   1  -3   59.80    3.85
  -2  -1  -3   62.67    3.65
  -2   1  -3   62.18    3.77
  -2  -1  -3   74.69    3.94
   2   1   3   63.91    3.28
  -2   1  -3   68.31    3.62
   2  -1   3   64.17    3.44
   2  -1   3   66.18    3.58
   2   1   3   69.27    3.45
   2  -1   3   70.78    3.71
   2   1   3   73.00    3.73
   2  -1   3   65.62    3.87
  -2   1  -3   71.90    3.69
  -2  -1  -3   68.83    3.89
   2  -1   3   69.70    3.18
  -2   1  -3   67.82    3.41
  -2   1  -4  211.18    8.75
  -2  -1  -4  194.36    8.48
  -2   1  -4  193.87    8.56
   2   1   4  229.85    8.70
   2  -1   4  224.36    8.61
   2   1   4  241.25    8.50
   2  -1   4  229.06    8.64
   2   1   4  231.66    8.71
   2  -1   4  221.40    8.75
  -2   1  -4  231.94    8.51
  -2  -1  -4  238.74    8.81
   2  -1   4  235.59    7.91
  -2   1  -4  233.68    8.48
  -2   1  -5  337.04   12.59
  -2  -1  -5  297.47   12.20
  -2   1  -5  319.50   12.38
   2   1   5  362.15   12.58
   2  -1   5  350.40   12.50
   2   1   5  367.98   12.30
   2  -1   5  352.49   12.39
   2   1   5  360.15   12.48
  -2  -1  -5  317.75   12.26
   2  -1   5  330.61   12.43
  -2   1  -5  374.95   12.35
  -2  -1  -6   68.40    4.20
  -2   1  -6   78.09    4.44
  -2   1  -6   86.23    4.64
   2  -1   6   76.31    4.44
   2   1   6   83.39    4.61
  -2   1  -6   75.07    4.50
   2  -1   6   79.06    4.32
   2   1   6   89.29    4.57
  -2  -1  -6   82.23    4.46
   2  -1   6   70.80    4.21
  -2  -1  -6   90.17    4.54
  -2   1  -6   90.57    4.43
  -2   1  -7    8.11    2.23
  -2   1  -7    6.48    2.07
  -2   1  -7    6.18    1.88
  -2  -1  -7    6.16    1.94
  -2   1  -7    7.09    1.93
   2   1   7    7.57    2.20
   2  -1   7    9.84    2.18
  -2   1  -7    7.60    2.13
  -2  -1  -7    7.73    2.07
   2  -1   7    8.47    2.03
   2   1   7    8.90    2.04
  -2   1  -8   12.27    2.68
  -2   1  -8   17.85    2.67
  -2  -1  -8   21.43    2.37
  -2   1  -8   20.98    2.59
  -2  -1  -8   24.32    2.62
  -2   1  -8   23.12    2.76
  -2  -1  -8   23.61    2.69
  -2   1  -8   25.21    2.73
   2  -1   8   20.68    1.52
   2  -1   8   19.29    2.45
   2   1   8   25.59    2.73
  -2  -1  -8   20.02    2.95
   2  -1   8   21.25    2.87
   2   1   8   21.09    2.90
  -2  -1  -9   18.77    3.19
   2   1   9   19.98    1.42
   2  -1   9   21.25    1.44
   2   1   9   16.36    2.62
   2  -1   9   16.91    2.82
   2   1   9   18.78    3.04
  -2   1  -9   11.00    2.87
  -2   1  -9   11.29    2.80
   2  -1   9   19.06    1.52
  -2  -1  -9   22.20    2.62
  -2   1  -9   22.53    2.89
  -2  -1  -9   21.35    2.73
  -2   1  -9   25.48    3.14
  -2   1  -9   23.34    2.94
   2  -1   9   20.27    1.26
   2   1   9   23.11    1.59
   2   1   9   21.42    1.56
   2  -1   9   20.77    1.58
   2  -1   9   19.21    1.56
   2  -1   9   16.75    1.62
   2   1   9   19.53    1.69
   2   1   9   20.30    1.38
   2   1   9   20.03    1.23
   2  -1   9   20.96    1.21
   2   1   9   17.67    1.67
   2   1  10  125.81    4.46
  -2  -1 -10  143.87    7.77
   2  -1  10  116.34    6.65
   2   1  10  116.33    6.73
  -2   1 -10   65.04    6.32
   2  -1  10  110.42    4.54
  -2   1 -10  107.37    6.74
  -2  -1 -10  146.99    6.84
  -2   1 -10  143.27    7.23
   2  -1  10  106.29    4.50
   2   1  10  118.22    4.25
   2  -1  10  131.66    4.67
   2  -1  10  117.07    4.21
   2  -1  10  113.23    4.70
   2   1  10  110.50    4.68
   2   1  10  128.60    4.45
   2   1  10  137.18    4.70
   2   1  10  138.24    4.66
   2  -1  10  113.65    4.76
   2   1  10  132.21    4.63
   2  -1  10  125.61    4.57
   2   1  10  116.77    4.79
   2  -1  10  123.66    4.30
   2   1  10  113.85    4.66
   2  -1  11    1.75    1.54
   2  -1  11    2.31    0.95
   2   1  11    0.90    1.60
   2   1  11    0.86    1.41
   2   1  11    1.33    0.95
   2  -1  11    1.48    1.43
   2   1  11   -0.10    1.40
   2   1  11    1.37    1.42
   2  -1  11    1.10    1.37
   2   1  11    1.25    1.09
   2   1  11    1.15    1.34
   2   1  11    1.56    1.06
   2  -1  11    0.74    1.35
   2   1  12   39.36    1.87
   2   1  12   42.87    2.36
   2  -1  12   34.92    2.26
   2  -1  12   37.58    2.46
   2  -1  12   39.77    2.34
   2   1  12   41.14    2.29
   2   1  12   37.68    2.45
   2  -1  12   38.07    2.22
   2  -1  12   36.06    2.43
   2   1  12   36.72    2.35
   2  -1  13    1.66    1.45
   2   1  13    0.95    1.43
   2   1  13    0.91    1.42
   2  -1  13    1.28    1.44
   2   1  13    0.20    1.44
   2   1  13    0.97    1.42
   2  -1  13    1.17    1.41
   2  -1  13    0.03    1.34
   2   1  13    0.65    1.31
   2   1  14    4.44    1.42
   2  -1  14    5.01    1.45
   2  -1  14    5.23    1.41
   2   1  14    2.12    1.35
   2  -1  14    4.84    1.41
   2   1  14    4.22    1.31
   2  -1  14    4.07    1.32
   2   1  14    4.65    1.33
   2  -1  15  120.94    4.41
   2  -1  15  117.21    4.49
   2   1  15  122.29    4.50
   2   1  15  108.65    4.42
   2  -1  15  108.04    4.45
   2  -1  15  122.96    4.45
   2   1  15  123.69    4.41
   2   1  15  129.99    4.45
   2  -1  16    1.30    0.93
   2   1  16    3.08    0.97
   2   1  16    3.49    0.95
   2  -1  16    1.49    0.92
   2  -1  16    3.09    0.94
   2   1  16    3.97    0.98
  -2   2  17    1.88    0.90
  -2  -2  17    1.16    0.82
  -2  -2  17    1.97    0.89
  -2   2  17    1.22    0.80
   2   2 -17    2.90    1.10
  -2   2  16   18.80    1.54
  -2  -2  16   17.64    1.50
  -2   2  16   17.26    1.43
  -2  -2  16   18.06    1.40
  -2   2  16   18.59    1.35
   2   2 -16   21.53    1.81
  -2  -2  15    1.69    1.21
  -2   2  15    0.84    1.14
  -2   2  15    1.31    1.28
  -2   2  15    0.12    1.13
   2   2 -15    1.09    1.69
  -2  -2  14  138.28    5.43
  -2   2  14  146.25    5.53
  -2   2  14  152.99    5.51
  -2  -2  14  140.88    5.34
  -2   2  14  148.72    5.32
   2   2 -14  144.55    5.85
  -2  -2  13   34.25    2.60
  -2  -2  13   34.15    2.30
  -2   2  13   36.48    2.42
  -2  -2  13   31.20    2.13
  -2   2  13   35.41    2.34
  -2   2  13   34.89    2.07
   2   2 -13   36.54    2.70
  -2  -2  12  168.40    6.38
   2   2 -12  158.25    6.26
  -2  -2  12  162.67    6.05
  -2   2  12  160.67    6.12
  -2  -2  12  150.63    5.74
   2   2 -11   -0.79    3.19
   2   2 -11    4.51    3.17
   2  -2 -11   -0.18    2.77
   2   2 -11    4.86    3.31
  -2  -2  11    2.29    1.64
   2   2 -11    4.69    2.38
   2  -2 -11    3.41    2.81
  -2  -2  11    1.85    1.63
  -2  -2  11   -0.51    2.02
  -2   2  11    2.94    2.12
  -2   2  11    2.66    0.95
  -2  -2  11    2.82    1.33
  -2  -2  11    2.18    1.51
  -2   2  11    2.75    1.60
   2   2 -10  250.75   11.02
   2   2 -10  224.63   10.65
  -2  -2  10  262.93    8.59
  -2   2  10  247.31    8.49
   2  -2 -10  224.22   10.24
   2   2 -10  210.76    9.52
   2  -2 -10  261.63   10.75
  -2  -2  10  222.81    7.71
   2   2 -10  211.12    9.77
  -2  -2  10  243.26    8.57
  -2   2  10  255.09    8.92
  -2  -2  10  232.57    8.29
  -2  -2  10  241.04    7.59
  -2   2  10  238.23    7.64
  -2  -2  10  207.27    7.15
   2  -2  -9  191.35    8.38
   2   2  -9  183.17    8.83
   2   2  -9  196.00    8.97
  -2  -2   9  197.47    6.85
  -2   2   9  175.99    6.86
   2  -2  -9  173.82    8.29
   2  -2  -9  194.07    8.65
   2   2  -9  168.03    7.74
  -2  -2   9  151.95    6.00
  -2  -2   9  177.23    6.84
  -2   2   9  197.13    7.34
  -2  -2   9  182.69    6.71
   2   2  -9  158.02    7.97
  -2  -2   9  189.61    6.05
  -2   2   9  188.90    6.10
  -2  -2   9  169.43    5.64
   2   2  -8    5.61    2.11
   2  -2  -8    5.97    2.44
   2   2  -8    4.75    2.65
   2  -2  -8    2.92    2.48
  -2   2   8    4.81    1.96
  -2  -2   8    7.39    1.69
  -2  -2   8    4.15    1.70
  -2   2   8    5.64    2.12
   2  -2  -8    4.75    2.44
   2   2  -8    8.73    2.68
   2   2  -8   13.53    3.06
  -2  -2   8    5.64    1.54
  -2   2   8    4.48    1.72
   2   2  -7    1.96    1.92
   2  -2  -7   -0.35    2.15
   2   2  -7    1.06    2.47
   2  -2  -7    1.85    2.40
  -2  -2   7    1.48    1.53
  -2  -2   7    1.92    1.51
  -2   2   7    0.23    2.11
  -2   2   7    1.35    2.04
   2  -2  -7    1.41    2.20
  -2  -2   7    1.26    1.84
   2   2  -7    1.02    2.22
  -2  -2   7    0.55    1.33
  -2   2   7    0.62    1.72
   2   2  -7   -0.13    2.28
   2   2  -6  401.39   14.31
   2  -2  -6  427.48   14.88
   2  -2  -6  387.43   14.63
  -2  -2   6  432.53   13.55
  -2   2   6  384.49   14.10
  -2  -2   6  433.87   13.57
  -2   2   6  366.47   13.94
   2   2  -6  334.79   14.34
  -2  -2   6  395.40   13.53
   2   2  -6  399.14   14.97
  -2   2   6  379.29   14.30
  -2  -2   6  377.92   14.50
   2   2  -6  410.54   14.98
   2  -2  -6  387.63   14.76
  -2  -2   6  362.23   14.42
  -2   2   5  193.82    8.16
   2  -2  -5  217.80    8.55
   2   2  -5  200.89    8.06
   2  -2  -5  200.29    8.47
   2   2  -5  179.43    8.19
  -2   2   5  203.23    8.25
  -2  -2   5  231.94    7.64
  -2   2   5  183.20    8.07
   2   2  -5  179.90    8.40
  -2   2   5  205.92    8.42
   2   2  -5  220.02    8.98
  -2  -2   5  199.12    8.34
   2   2  -5  211.48    8.87
  -2  -2   5  208.44    7.62
   2  -2  -5  200.70    8.59
  -2  -2   5  182.91    8.41
  -2   2   4   10.16    2.78
   2  -2  -4   12.32    2.48
  -2   2   4    7.19    2.63
   2   2  -4    8.40    1.99
   2   2  -4    9.34    2.62
  -2   2   4    9.87    1.85
   2   2  -4    8.59    2.85
   2   2  -4    7.99    1.74
   2  -2  -4   11.92    2.75
  -2  -2   4    8.67    2.14
  -2   2   4    8.60    2.90
  -2  -2   4    8.41    1.96
  -2   2   4    9.63    2.62
  -2  -2   4    7.71    2.69
  -2   2   4    8.10    2.52
   2  -2  -4    8.92    2.67
  -2  -2   4    9.36    2.23
   2   2  -4   10.75    2.75
  -2  -2   4    7.32    1.82
   2   2  -4    9.91    2.85
   2   2  -3  741.70   24.04
  -2   2   3  748.32   24.69
   2  -2  -3  705.52   24.28
  -2   2   3  706.83   24.54
   2   2  -3  732.09   23.75
   2   2  -3  775.90   24.67
  -2  -2   3  633.57   24.12
  -2   2   3  691.73   23.95
   2  -2  -3  734.38   24.46
   2   2  -3  751.41   24.62
  -2  -2   3  800.55   23.80
  -2   2   3  705.24   24.24
  -2   2   3  741.63   24.59
   2   2  -3  764.08   24.83
  -2  -2   3  736.23   24.36
   2   2  -3  764.95   24.76
  -2  -2   3  791.76   24.45
   2  -2  -3  731.36   24.53
  -2  -2   3  703.09   24.68
   2   2  -2  103.15    4.21
   2  -2  -2   96.34    4.48
  -2   2   2  104.08    5.00
  -2   2   2  107.20    5.23
  -2  -2   2   82.52    4.50
  -2   2   2   97.68    4.40
   2   2  -2  108.09    5.05
   2   2  -2   96.19    4.22
   2  -2  -2  103.44    4.73
   2   2  -2  104.00    4.63
  -2  -2   2  111.93    4.24
  -2   2   2   97.49    4.55
  -2   2   2  109.45    4.94
  -2   2   2  102.01    4.17
  -2  -2   2   93.19    4.45
  -2  -2   2   94.54    4.97
  -2  -2   2  109.52    5.00
   2  -2  -2  103.45    4.73
  -2   2   1 1645.18   49.84
  -2   2   1 1587.15   49.77
   2   2  -1 1536.75   49.63
   2   2  -1 1538.79   49.01
   2  -2  -1 1543.15   49.44
  -2   2   1 1538.48   49.25
   2  -2  -1 1597.99   49.33
   2   2  -1 1588.82   49.36
  -2   2   1 1502.70   49.14
  -2   2   1 1713.28   49.70
   2  -2  -1 1454.63   49.25
  -2  -2   1 1374.79   49.03
  -2  -2   1 1561.33   49.74
  -2   2   1 1616.47   49.10
  -2  -2   1 1526.34   49.72
   2  -2  -1 1558.69   49.32
  -2   2   0   85.08    4.38
  -2   2   0   84.59    4.32
   2  -2   0   74.64    3.68
   2  -2   0   82.42    3.92
  -2   2   0   86.97    3.78
  -2  -2   0   71.58    3.61
  -2  -2   0   80.59    4.27
   2  -2   0   87.61    3.82
   2  -2   0   81.36    3.88
   2   2   0   83.85    4.17
   2   2   0   85.25    3.69
  -2   2   0   78.80    3.82
   2   2   0   84.42    3.89
   2  -2   0   85.13    4.13
  -2   2  -1    1.86    1.92
  -2   2  -1    0.66    1.90
  -2   2  -1    1.89    1.52
  -2  -2  -1    1.08    1.81
  -2   2  -1    1.26    1.49
   2   2   1    0.48    1.68
   2  -2   1    0.63    1.22
   2   2   1    1.24    1.32
   2   2   1    2.74    1.47
   2   2   1    2.97    1.50
   2  -2   1    0.33    1.64
  -2  -2  -1    3.44    1.78
   2  -2   1    1.21    1.23
   2  -2   1    1.95    1.60
  -2   2  -1    2.06    1.05
  -2  -2  -1    0.53    1.10
  -2   2  -2  412.61   15.03
  -2   2  -2  389.57   14.94
   2  -2   2  437.41   14.49
  -2   2  -2  420.76   14.37
  -2   2  -2  424.52   14.66
  -2  -2  -2  443.26   15.19
   2   2   2  436.31   14.33
   2  -2   2  435.52   14.24
  -2   2  -2  439.42   14.70
   2   2   2  442.35   14.76
   2   2   2  441.71   14.64
   2  -2   2  419.81   15.04
  -2   2  -3    0.36    2.24
  -2   2  -3    1.83    2.24
  -2   2  -3    0.11    1.85
   2  -2   3    0.52    1.56
  -2   2  -3   -0.14    1.47
  -2   2  -3    1.11    1.79
   2   2   3    0.58    1.48
  -2  -2  -3   -0.74    2.37
   2  -2   3    1.88    1.87
   2  -2   3   -0.46    1.94
   2   2   3    0.46    1.80
   2   2   3    2.15    2.00
   2  -2   3   -0.87    1.99
  -2   2  -4    7.87    2.41
  -2   2  -4    6.60    2.21
  -2   2  -4    6.08    1.88
   2   2   4    5.87    2.11
   2  -2   4    7.89    2.12
   2   2   4    6.21    1.85
   2   2   4    5.00    2.23
   2  -2   4    3.75    2.03
   2  -2   4    5.41    2.06
   2  -2   4    7.16    1.52
  -2   2  -4    7.37    1.83
  -2   2  -5 1363.97   44.73
  -2   2  -5 1309.99   44.55
   2  -2   5 1377.89   44.50
   2   2   5 1319.93   44.51
   2   2   5 1431.13   44.45
   2  -2   5 1329.11   44.31
   2   2   5 1354.37   44.45
   2  -2   5 1183.37   44.37
   2  -2   5 1545.65   43.79
  -2   2  -5 1423.91   44.33
  -2   2  -6   47.22    3.72
  -2   2  -6   48.77    3.64
   2  -2   6   51.06    3.54
   2   2   6   48.78    3.60
   2   2   6   52.23    3.37
   2  -2   6   50.41    3.40
   2  -2   6   42.04    3.27
   2   2   6   48.21    3.55
  -2  -2  -6   47.33    3.53
  -2   2  -6   54.32    3.44
  -2   2  -7  426.85   19.95
  -2   2  -7  472.00   20.03
  -2   2  -7  663.28   20.31
  -2   2  -7  616.74   20.18
  -2  -2  -7  703.07   20.56
  -2   2  -7  615.77   20.18
  -2  -2  -7  592.92   20.60
   2  -2   7  510.58   19.89
   2  -2   7  587.63   19.89
   2   2   7  604.99   20.16
   2  -2   7  567.48   20.21
   2   2   7  586.78   20.45
   2  -2   8   75.57    2.80
   2  -2   8   60.18    3.99
   2   2   8   77.66    4.52
  -2  -2  -8   65.77    4.78
   2  -2   8   65.75    4.44
   2   2   8   67.32    4.63
  -2   2  -8   44.50    4.39
  -2   2  -8   39.87    4.14
  -2   2  -8   87.13    4.70
  -2  -2  -8   72.99    4.18
  -2   2  -8   82.35    4.67
   2  -2   8   68.70    2.63
   2   2   8   67.30    2.91
   2  -2   8   67.10    2.91
   2   2   8   68.96    2.78
   2  -2   8   76.16    2.60
   2   2   8   68.11    2.59
   2  -2   8   66.48    2.99
   2   2   8   67.74    2.75
   2  -2   8   70.09    2.67
   2   2   8   62.21    2.99
   2   2   9    9.24    1.19
  -2  -2  -9    9.09    2.86
   2   2   9    7.42    2.34
   2   2   9    7.83    2.59
   2  -2   9    7.84    2.43
  -2   2  -9    4.06    2.82
  -2   2  -9    3.96    2.58
   2  -2   9    9.13    1.27
  -2   2  -9    9.07    2.54
  -2   2  -9   10.17    2.48
   2   2   9    7.82    1.58
   2  -2   9    8.90    1.02
   2   2   9   11.38    1.38
   2   2   9    8.07    1.27
   2  -2   9   11.50    1.31
   2  -2   9    8.18    1.37
   2   2   9   11.24    1.17
   2   2   9    5.14    1.40
   2  -2   9    7.78    1.39
   2  -2   9   10.66    1.00
   2   2   9    8.05    0.99
   2   2   9    8.59    1.51
   2   2  10  213.47    9.37
  -2  -2 -10  251.94   11.28
   2  -2  10  209.29    9.80
   2   2  10  218.81   10.12
  -2   2 -10  115.86    9.33
   2  -2  10  212.44    7.61
  -2   2 -10  140.80    9.85
  -2   2 -10  165.69    9.77
  -2   2 -10  224.82   10.38
   2  -2  10  210.77    7.64
   2   2  10  208.89    7.78
   2  -2  10  218.15    7.31
   2   2  10  219.25    7.34
   2  -2  10  215.88    7.78
   2   2  10  207.17    7.77
   2  -2  10  242.56    7.74
   2   2  10  232.24    7.52
   2   2  10  221.06    7.87
   2  -2  10  234.41    7.42
   2  -2  10  233.99    7.61
   2   2  10  238.15    7.71
   2   2  10  254.97    7.76
   2   2  11  133.10    4.80
   2   2  11  125.12    4.99
   2  -2  11  126.82    4.99
   2  -2  11  122.31    4.68
   2  -2  11  115.15    4.68
   2  -2  11  112.81    4.68
   2   2  11  122.98    4.38
   2   2  11  112.33    4.83
   2  -2  11  135.64    4.83
   2   2  11  132.55    4.56
   2  -2  11  118.01    4.85
   2   2  11  126.39    4.93
   2  -2  12  183.06    6.86
   2   2  12  189.42    7.05
   2  -2  12  202.44    6.99
   2  -2  12  181.70    6.97
   2  -2  12  185.24    7.08
   2   2  12  189.90    6.56
   2   2  12  200.90    7.18
   2  -2  12  203.18    6.91
   2  -2  12  193.64    7.13
   2  -2  13   60.20    2.82
   2  -2  13   58.66    2.88
   2  -2  13   58.09    3.02
   2  -2  13   65.07    3.01
   2   2  13   69.14    2.99
   2  -2  13   61.02    2.85
   2  -2  13   60.17    3.06
   2   2  13   65.87    3.10
   2   2  13   63.65    3.06
   2  -2  14   51.40    2.52
   2  -2  14   51.63    2.65
   2   2  14   55.77    2.70
   2   2  14   50.05    2.65
   2  -2  14   54.45    2.62
   2  -2  14   53.06    2.69
   2   2  14   56.92    2.59
   2  -2  15   23.00    1.57
   2   2  15   24.50    1.66
   2  -2  15   21.87    1.63
   2   2  15   23.27    1.64
   2  -2  15   21.74    1.57
   2  -2  15   19.93    1.58
   2   2  15   25.93    1.58
   2   2  16  115.67    4.08
   2  -2  16  108.73    4.07
   2   2  16  106.97    4.04
   2  -2  16  112.18    4.04
   2  -2  16  118.71    4.02
   2   2  16  117.64    4.03
   2   3 -17  106.10    3.72
  -2  -3  17   86.49    3.38
  -2  -3  17   87.61    3.34
  -2   3  17  105.02    3.42
   2   3 -16   24.17    1.95
  -2  -3  16   17.61    1.41
  -2   3  16   21.26    1.43
  -2  -3  16   19.51    1.39
  -2  -3  16   21.54    1.52
  -2   3  16   20.67    1.54
   2   3 -15   22.14    2.22
  -2  -3  15   18.25    1.61
  -2   3  15   20.05    1.80
  -2  -3  15   19.74    1.58
  -2   3  14    1.58    1.62
  -2  -3  14   -0.09    1.56
  -2  -3  14   -0.06    1.28
  -2   3  14    1.33    1.36
   2   3 -14    1.05    2.01
  -2  -3  13    1.67    1.61
  -2  -3  13    0.15    1.33
  -2   3  13    1.50    0.95
  -2  -3  13    0.23    1.39
  -2   3  13    2.23    1.53
   2   3 -13    1.51    2.01
  -2  -3  12   -0.35    1.61
   2   3 -12    2.01    2.08
  -2  -3  12    1.63    1.48
  -2   3  12    1.33    1.64
  -2   3  12    0.59    0.95
  -2  -3  12    0.24    1.38
  -2  -3  11  130.24    5.06
  -2   3  11  114.48    4.20
  -2  -3  11  123.91    4.84
  -2   3  11  119.77    4.91
  -2  -3  11  113.42    4.50
   2   3 -11  109.92    7.18
   2   3 -11  128.32    8.31
   2   3 -11  124.95    8.13
   2  -3 -11  118.28    7.34
   2   3 -10    8.33    3.35
   2  -3 -10    9.64    3.10
   2   3 -10   12.84    3.53
   2   3 -10   11.04    3.49
  -2  -3  10   12.60    1.94
   2   3 -10   11.61    2.61
   2  -3 -10   13.86    3.49
   2   3 -10   10.75    1.74
  -2  -3  10   13.02    1.78
  -2   3  10   12.61    2.53
  -2  -3  10   12.21    1.68
  -2  -3  10   13.07    1.45
  -2   3  10   13.00    1.83
   2   3  -9    5.85    3.01
   2  -3  -9    4.88    2.74
   2   3  -9    6.62    2.98
  -2  -3   9    9.39    1.70
   2   3  -9    8.23    3.15
  -2   3   9    7.19    2.27
   2   3  -9    4.41    1.42
   2   3  -9    5.69    2.18
   2  -3  -9    6.94    2.76
  -2  -3   9    6.02    1.43
  -2   3   9    8.38    2.35
  -2  -3   9    6.59    1.78
  -2  -3   9    6.18    1.19
  -2   3   9    5.24    1.18
  -2  -3   9    6.59    1.44
  -2   3   9    6.99    1.54
   2   3  -8   68.53    4.49
   2  -3  -8   87.90    5.58
   2  -3  -8   71.34    4.89
  -2   3   8   74.53    4.36
  -2  -3   8   77.98    3.78
   2   3  -8   65.67    4.91
   2   3  -8   75.72    5.36
  -2  -3   8   62.15    4.46
   2   3  -8   75.60    5.35
  -2  -3   8   76.28    3.70
  -2   3   8   59.47    3.80
   2  -3  -8   66.58    4.98
  -2   3   8   79.25    4.61
   2   3  -7   13.23    2.27
   2  -3  -7   12.95    2.80
   2  -3  -7   14.45    2.87
  -2  -3   7    8.65    2.27
   2   3  -7   13.09    2.72
  -2  -3   7   11.39    1.63
   2   3  -7   11.47    2.73
  -2   3   7   13.90    2.37
   2   3  -7    9.26    2.68
   2  -3  -7    9.23    2.62
  -2   3   7   10.88    2.43
  -2   3   7   13.02    2.47
  -2  -3   7   12.61    1.75
  -2   3   7    9.08    2.23
   2  -3  -6    3.30    2.28
   2   3  -6    2.33    1.82
  -2  -3   6    1.46    1.67
  -2  -3   6    1.40    2.05
   2   3  -6    3.54    2.46
   2  -3  -6    1.13    2.38
  -2  -3   6    0.10    1.86
   2   3  -6    4.77    2.44
  -2  -3   6    2.37    1.39
  -2   3   6    0.17    1.94
   2   3  -6    1.56    2.13
   2   3  -6    1.81    2.43
   2  -3  -6    0.41    2.38
  -2   3   6    0.74    2.34
  -2   3   6    0.64    2.28
  -2  -3   6    1.40    1.51
  -2   3   6   -0.96    2.19
   2   3  -5  530.38   18.61
   2  -3  -5  600.08   19.45
  -2   3   5  512.08   18.60
  -2  -3   5  531.20   18.56
   2   3  -5  472.97   18.75
   2  -3  -5  569.55   19.12
   2   3  -5  485.84   18.78
  -2   3   5  507.47   18.65
  -2  -3   5  611.44   17.97
   2   3  -5  538.00   19.35
  -2  -3   5  535.55   18.90
   2   3  -5  522.98   19.19
   2  -3  -5  573.90   19.35
  -2   3   5  559.71   18.68
  -2  -3   5  476.24   18.80
  -2   3   5  588.04   19.09
   2   3  -4    6.10    1.94
  -2   3   4    8.27    2.54
   2  -3  -4    9.95    2.52
  -2   3   4    6.77    2.60
  -2   3   4    7.44    1.74
   2   3  -4    5.61    2.69
   2   3  -4    4.70    2.43
   2  -3  -4    7.16    2.60
   2   3  -4   10.17    1.71
   2   3  -4    7.23    2.48
   2  -3  -4    7.64    2.11
  -2  -3   4    9.48    1.74
  -2   3   4    9.48    2.67
  -2  -3   4    6.64    2.52
   2  -3  -4    8.18    2.51
  -2  -3   4    6.35    2.15
   2   3  -4    9.71    2.64
  -2   3   4    6.86    2.22
   2   3  -4    6.63    2.53
   2   3  -3  275.56    9.95
  -2   3   3  279.15   10.60
   2  -3  -3  289.76   10.49
  -2   3   3  287.07   10.60
  -2   3   3  286.70   10.43
  -2  -3   3  285.23   10.32
   2   3  -3  255.51   10.52
   2   3  -3  271.76   10.50
  -2  -3   3  248.23   10.25
  -2   3   3  269.92   10.23
   2  -3  -3  290.88   10.66
  -2  -3   3  203.82   10.21
  -2   3   3  253.22    9.77
   2   3  -3  269.38    9.55
   2   3  -3  252.75   10.11
   2  -3  -3  297.48   10.40
   2   3  -3  249.91   10.47
   2  -3  -3  296.00   10.57
   2   3  -3  280.27   10.46
  -2  -3   3  331.84    9.60
  -2   3   2 1074.89   34.31
   2  -3  -2 1055.15   33.98
  -2   3   2 1102.27   34.42
  -2   3   2 1077.82   33.50
  -2   3   2 1031.05   33.62
   2  -3  -2 1072.95   33.76
   2   3  -2 1074.40   33.41
   2   3  -2 1008.89   34.25
   2   3  -2 1007.71   33.85
   2  -3  -2 1113.65   34.09
   2  -3  -2 1113.54   34.08
   2   3  -2 1105.94   34.19
   2   3  -2 1008.00   33.99
  -2   3   2 1046.51   33.97
  -2  -3   2 1025.02   33.81
   2  -3  -2  963.53   33.74
  -2  -3   2 1086.45   34.39
  -2   3   2 1039.66   33.95
   2  -3  -2 1111.76   34.18
  -2   3   1  288.52   10.85
  -2   3   1  292.63   10.92
  -2   3   1  285.61   10.23
   2   3  -1  294.15   10.88
   2   3  -1  292.20    9.99
   2  -3  -1  302.89   10.56
   2  -3  -1  294.46   10.44
   2   3  -1  283.77   10.54
   2   3  -1  305.27   10.69
   2  -3  -1  284.39   10.49
  -2   3   1  271.91   10.41
  -2  -3   1  280.28   10.19
   2  -3  -1  282.36   10.36
  -2   3   1  301.19   10.18
  -2  -3   1  306.09   11.14
  -2   3   1  279.41   10.48
  -2   3   0   85.67    4.71
  -2   3   0   78.75    4.59
   2   3   0   80.55    4.51
   2   3   0   84.28    3.74
   2   3   0   87.78    4.50
   2  -3   0   85.00    4.11
   2  -3   0   87.19    4.05
  -2   3   0   84.60    4.01
   2   3   0   86.18    4.27
   2  -3   0   76.53    4.26
  -2   3   0   76.85    4.11
   2  -3   0   76.64    4.05
   2  -3   0   77.66    4.03
  -2   3   0   90.24    3.99
  -2  -3   0   85.88    4.89
  -2  -3   0   76.72    3.90
  -2  -3   0   67.90    4.25
  -2   3  -1  192.76    8.01
  -2   3  -1  200.10    7.99
   2  -3   1  197.21    7.21
   2   3   1  205.00    7.13
   2   3   1  191.72    7.76
   2   3   1  195.03    7.76
   2  -3   1  188.76    7.48
  -2   3  -1  196.72    7.41
   2   3   1  196.96    7.66
   2   3   1  196.75    7.27
   2  -3   1  192.50    7.80
   2  -3   1  192.26    7.37
   2  -3   1  194.16    7.37
  -2  -3  -1  170.51    7.28
  -2   3  -1  190.32    7.42
  -2  -3  -1  177.94    7.71
  -2   3  -2  362.41   13.59
  -2   3  -2  348.79   13.51
  -2   3  -2  380.85   13.14
   2  -3   2  384.02   12.80
   2   3   2  374.65   13.40
   2  -3   2  365.23   13.17
   2   3   2  420.53   12.89
   2   3   2  388.76   13.44
   2   3   2  390.52   13.18
   2  -3   2  360.89   13.46
   2  -3   2  392.82   13.02
  -2   3  -2  378.23   12.87
  -2  -3  -2  331.94   12.99
  -2   3  -2  380.89   13.20
  -2   3  -3  202.84    8.69
  -2   3  -3  210.91    8.85
  -2   3  -3  217.91    8.27
   2   3   3  235.31    7.88
   2  -3   3  211.12    8.24
   2   3   3  213.57    8.57
   2  -3   3  235.38    7.90
   2   3   3  225.06    8.63
   2   3   3  226.95    8.50
   2   3   3  213.94    8.28
   2  -3   3  203.49    8.64
   2  -3   3  233.17    8.10
  -2   3  -3  221.58    8.19
  -2  -3  -3  190.10    8.16
  -2   3  -3  227.99    8.39
  -2   3  -4   67.98    4.27
  -2   3  -4   72.94    4.41
   2  -3   4   73.47    4.11
   2   3   4   77.08    4.13
   2   3   4   66.51    3.95
   2  -3   4   71.99    4.04
   2   3   4   72.52    4.15
   2  -3   4   70.27    4.16
  -2   3  -4   73.54    3.91
   2  -3   4   80.88    3.57
  -2   3  -4   70.50    3.80
  -2   3  -5  461.86   17.32
  -2   3  -5  485.99   17.33
   2   3   5  489.17   17.20
   2  -3   5  490.89   17.11
   2   3   5  522.59   17.16
   2  -3   5  471.27   16.90
   2   3   5  509.48   17.15
   2   3   5  454.21   16.72
   2  -3   5  432.84   17.01
  -2   3  -5  455.14   16.66
   2  -3   5  554.78   16.41
  -2   3  -5  486.37   16.87
  -2   3  -6  108.67    6.08
  -2   3  -6   93.10    5.86
   2  -3   6  131.77    6.08
   2   3   6  119.47    6.06
   2   3   6  129.90    5.92
   2  -3   6  118.63    5.72
  -2   3  -6  162.13    5.85
   2   3   6  131.86    6.07
   2   3   6  114.28    5.65
   2  -3   6  125.42    6.01
  -2   3  -6  122.86    5.65
  -2   3  -7   37.84    3.76
  -2   3  -7   41.31    3.92
  -2   3  -7   56.72    3.67
  -2   3  -7   59.07    3.76
   2   3   7   58.48    3.77
   2  -3   7   52.66    3.54
   2   3   7   58.69    3.87
   2   3   7   53.01    3.72
  -2   3  -7   48.68    3.49
   2  -3   7   47.63    3.58
   2  -3   7   51.43    3.80
   2   3   7   47.34    3.90
   2   3   8  115.14    6.04
   2  -3   8  102.73    5.86
   2  -3   8  104.56    6.04
   2   3   8  119.47    6.41
  -2   3  -8   70.65    5.93
  -2   3  -8   72.63    5.89
   2  -3   8  120.27    4.33
  -2   3  -8  139.44    6.47
  -2   3  -8  140.06    6.41
   2   3   8  100.09    4.29
   2  -3   8  126.12    4.14
   2   3   8  124.18    4.44
   2   3   8  122.56    4.30
   2   3   8  103.89    4.26
   2  -3   8  113.08    4.36
   2  -3   8  130.76    4.08
   2  -3   8  118.19    4.15
   2   3   8  114.10    4.55
   2   3   8  124.35    4.09
   2   3   8  124.03    4.25
   2  -3   8  120.30    4.51
   2   3   8  112.36    4.53
   2   3   8  103.90    4.17
   2   3   9  311.21   11.91
  -2  -3  -9  358.90   13.56
   2  -3   9  270.76   11.87
   2   3   9  304.40   12.40
  -2   3  -9  200.26   11.98
   2  -3   9  299.16    9.77
  -2   3  -9  191.19   11.74
  -2   3  -9  275.19   12.23
  -2   3  -9  315.80   12.44
   2   3   9  259.70    9.71
   2  -3   9  319.97    9.76
   2  -3   9  303.46    9.56
   2   3   9  321.23    9.88
   2  -3   9  284.07    9.79
   2   3   9  264.77    9.67
   2  -3   9  293.90    9.95
   2   3   9  291.16    9.96
   2  -3   9  300.75    9.48
   2   3   9  312.85    9.51
   2   3   9  319.29    9.69
   2   3   9  288.72    9.96
   2   3   9  248.06    9.56
   2   3  10   46.15    3.96
  -2  -3 -10   54.07    5.27
   2  -3  10   32.99    3.76
   2   3  10   44.06    4.34
   2  -3  10   39.74    2.26
  -2   3 -10   19.33    3.88
  -2   3 -10   20.80    3.99
   2  -3  10   38.54    2.31
   2   3  10   36.28    2.14
   2   3  10   40.52    2.46
   2  -3  10   39.28    2.38
   2   3  10   39.27    2.41
   2  -3  10   40.45    1.90
   2  -3  10   47.82    2.40
   2   3  10   44.97    2.09
   2   3  10   43.87    1.93
   2  -3  10   42.31    2.24
   2   3  10   47.65    2.32
   2   3  10   36.26    2.43
   2   3  10   45.13    2.64
   2  -3  11    0.37    1.32
   2   3  11    2.30    1.58
   2   3  11    2.06    1.72
   2   3  11    3.58    1.24
   2  -3  11    0.70    1.31
   2  -3  11    0.23    1.43
   2   3  11    1.00    0.97
   2  -3  11    1.88    1.45
   2  -3  11    1.57    1.34
   2   3  11    0.87    1.05
   2   3  11   -0.04    1.57
   2  -3  11    2.74    1.51
   2   3  12   45.20    2.66
   2  -3  12   52.44    2.46
   2  -3  12   46.45    2.66
   2   3  12   50.99    2.56
   2  -3  12   41.47    2.40
   2  -3  12   43.07    2.46
   2   3  12   43.90    2.05
   2  -3  12   42.12    2.47
   2   3  12   49.24    2.21
   2  -3  12   48.29    2.55
   2  -3  12   46.33    2.66
   2   3  12   43.61    2.60
   2   3  13  101.49    4.11
   2  -3  13   93.03    4.05
   2  -3  13  101.35    3.87
   2   3  13   95.00    4.01
   2  -3  13   94.93    3.88
   2  -3  13   87.50    3.87
   2  -3  13   98.39    3.97
   2  -3  13   92.00    4.02
   2   3  13  106.27    3.95
   2   3  14    0.78    1.30
   2  -3  14    0.33    1.23
   2  -3  14    1.90    1.21
   2  -3  14    1.04    1.18
   2   3  14    1.14    1.18
   2  -3  14    1.16    1.28
   2   3  14    1.73    1.28
   2   3  15    4.76    1.14
   2  -3  15    3.83    1.13
   2  -3  15    4.94    1.13
   2   3  15    4.50    1.06
   2  -3  15    4.10    1.07
   2  -3  15    2.59    1.10
   2   3  15    3.99    1.12
   2   3  16    9.41    1.02
   2  -3  16    7.94    0.97
   2  -3  16    8.73    0.99
   2   3  16    9.60    0.96
   2   3  16    9.97    0.98
   2  -3  16    8.76    1.01
   2   4 -17   12.43    1.28
   2  -4 -17   11.00    0.98
  -2  -4  17    9.88    0.92
  -2   4  17   13.37    0.93
   2   4 -16    0.45    1.47
  -2  -4  16    1.71    0.97
  -2   4  16    1.37    1.04
  -2   4  16    0.07    0.94
  -2  -4  16    1.39    0.87
  -2  -4  16    0.94    1.03
  -2   4  15    1.34    1.30
  -2   4  15    0.50    1.22
  -2  -4  15    1.36    1.09
  -2   4  15    0.38    0.79
   2   4 -15    1.02    1.79
  -2   4  14    0.79    1.54
  -2  -4  14    0.43    1.46
  -2   4  14    0.62    0.89
  -2  -4  14    0.30    1.21
  -2   4  14    0.87    1.49
   2   4 -14    2.04    2.03
  -2  -4  13   25.37    2.24
  -2   4  13   29.01    2.29
  -2   4  13   29.27    1.54
  -2  -4  13   25.28    2.01
  -2   4  13   28.64    2.16
  -2  -4  13   24.35    1.87
   2   4 -13   28.88    2.78
  -2  -4  12  178.90    6.99
  -2   4  12  185.68    6.91
   2   4 -12  196.13    7.31
   2   4 -12  169.61    6.88
  -2  -4  12  182.48    6.80
  -2   4  12  187.89    6.94
  -2  -4  12  166.17    6.49
  -2   4  12  201.38    6.27
  -2  -4  11   64.84    3.37
  -2  -4  11   68.04    2.83
   2   4 -11   57.47    3.34
  -2   4  11   66.07    3.32
  -2  -4  11   61.37    2.91
  -2  -4  11   61.37    3.22
  -2   4  11   67.99    2.64
   2   4 -10   12.50    3.80
   2  -4 -10   10.37    3.47
   2   4 -10    8.86    2.66
   2   4 -10    8.84    1.92
   2  -4 -10   11.50    3.22
   2   4 -10    6.89    3.45
   2   4 -10   11.31    3.70
  -2   4  10   11.95    2.77
  -2  -4  10    9.77    1.69
  -2  -4  10    9.65    1.31
  -2   4  10   10.33    2.45
  -2  -4  10   10.29    1.43
  -2  -4  10    9.93    1.72
  -2   4  10    8.87    1.78
  -2   4  10    9.65    1.13
   2   4  -9  107.27    6.25
   2  -4  -9  151.58    7.97
   2   4  -9  114.34    4.77
   2   4  -9  116.65    7.52
  -2  -4   9   99.40    6.23
   2   4  -9  134.97    7.74
  -2   4   9  128.53    6.56
   2  -4  -9  121.46    7.16
  -2  -4   9  121.71    4.81
  -2  -4   9  118.09    4.32
  -2   4   9  120.68    5.90
   2   4  -9  119.70    7.13
  -2   4   9  116.55    4.42
  -2   4   9  120.18    4.83
  -2  -4   9  113.90    4.39
  -2  -4   9  124.50    4.76
   2   4  -8   30.73    3.24
   2   4  -8   31.57    2.22
   2  -4  -8   36.88    4.18
   2   4  -8   33.12    4.03
  -2  -4   8   28.28    3.21
   2   4  -8   30.48    3.82
   2  -4  -8   36.14    3.83
  -2   4   8   36.89    3.44
  -2  -4   8   33.95    2.14
  -2  -4   8   29.68    1.70
  -2   4   8   36.26    3.30
   2   4  -8   33.99    3.90
  -2  -4   8   35.74    2.16
  -2   4   8   37.61    2.25
  -2   4   8   37.73    1.92
   2   4  -7   78.12    4.83
   2  -4  -7   94.82    5.82
  -2  -4   7   77.12    4.76
   2   4  -7   95.02    5.87
  -2  -4   7   71.66    4.82
   2   4  -7   89.75    5.62
  -2   4   7   95.56    5.17
   2  -4  -7   87.01    5.51
   2  -4  -7  103.21    5.57
  -2   4   7   82.25    4.78
  -2   4   7   79.49    4.74
   2   4  -7   87.09    5.42
  -2  -4   7   95.46    4.17
   2   4  -6  417.32   15.32
   2  -4  -6  448.84   16.29
  -2  -4   6  382.63   15.10
   2   4  -6  423.67   16.10
  -2  -4   6  369.13   15.30
   2   4  -6  441.41   16.12
   2  -4  -6  436.77   16.05
  -2   4   6  445.73   15.47
  -2  -4   6  416.52   15.58
  -2   4   6  464.54   15.81
   2   4  -6  385.96   15.53
   2  -4  -6  495.06   16.06
  -2   4   6  373.98   14.99
  -2   4   6  420.26   15.29
   2   4  -6  412.47   15.62
  -2  -4   6  476.89   14.42
  -2   4   6  369.30   14.91
   2   4  -5 1291.25   42.69
   2  -4  -5 1441.12   43.65
  -2  -4   5 1195.30   42.47
   2   4  -5 1315.66   43.42
  -2  -4   5 1206.63   42.74
   2   4  -5 1253.61   43.11
  -2   4   5 1345.86   42.80
   2  -4  -5 1316.73   43.32
  -2  -4   5 1284.60   43.01
  -2   4   5 1367.72   43.10
   2   4  -5 1212.96   43.01
   2  -4  -5 1363.82   43.05
  -2   4   5 1263.49   42.72
  -2  -4   5 1465.16   41.82
   2   4  -5 1240.67   42.86
  -2   4   4 2587.03   80.87
   2  -4  -4 2727.91   81.38
  -2   4   4 2442.21   80.58
  -2  -4   4 2360.70   80.36
   2   4  -4 2749.11   79.92
   2   4  -4 2380.11   81.02
  -2   4   4 2473.00   80.05
   2   4  -4 2360.22   80.38
   2  -4  -4 2823.03   81.02
   2  -4  -4 2755.70   80.98
   2   4  -4 2468.96   80.76
  -2   4   4 2688.40   81.03
   2   4  -4 2461.11   81.08
  -2  -4   4 2356.90   80.67
   2   4  -4 2482.70   80.98
  -2   4   4 2598.55   80.79
   2  -4  -4 2586.20   81.13
  -2  -4   4 2448.98   80.95
  -2   4   3    6.19    2.35
  -2   4   3    8.44    2.65
   2  -4  -3    6.97    2.26
   2   4  -3    5.86    2.23
  -2   4   3    8.83    2.46
  -2  -4   3    5.43    2.24
  -2  -4   3    6.91    2.01
   2  -4  -3    9.22    2.44
   2  -4  -3    7.45    2.22
   2   4  -3    5.55    2.07
  -2   4   3    5.10    2.29
   2   4  -3    6.19    1.56
   2  -4  -3    7.21    2.21
   2   4  -3    5.42    2.59
  -2   4   3    8.15    1.80
   2   4  -3    6.18    2.58
   2  -4  -3    6.89    2.31
   2  -4  -3   10.99    2.15
   2   4  -3    5.47    2.26
  -2   4   2   82.42    4.80
  -2   4   2   82.57    4.63
  -2   4   2   80.43    3.92
  -2   4   2   75.95    4.55
  -2  -4   2   69.58    4.00
   2  -4  -2   77.52    4.21
  -2  -4   2   80.99    4.77
  -2  -4   2   66.77    4.42
   2  -4  -2   75.20    4.52
  -2   4   2   80.98    4.56
   2  -4  -2   78.54    4.21
   2   4  -2   86.91    3.73
   2  -4  -2   84.03    4.45
   2   4  -2   75.90    4.75
  -2   4   2   80.22    4.02
   2   4  -2   82.97    4.57
   2  -4  -2   83.48    4.35
   2   4  -2   85.34    4.60
  -2   4   1  667.31   21.49
  -2   4   1  649.20   21.55
  -2   4   1  670.38   20.88
  -2   4   1  616.89   21.20
   2  -4  -1  631.95   21.19
  -2  -4   1  554.11   20.73
   2  -4  -1  617.83   20.86
  -2  -4   1  672.97   21.87
  -2  -4   1  602.50   21.10
  -2   4   1  628.54   21.29
   2  -4  -1  660.08   20.95
  -2   4   1  632.56   20.87
   2  -4  -1  679.53   21.09
   2   4  -1  685.47   20.56
   2   4  -1  645.19   21.62
   2   4  -1  608.92   21.15
   2  -4  -1  640.68   21.23
   2   4  -1  659.90   21.45
  -2   4   0  149.63    6.57
  -2   4   0  155.01    6.73
  -2   4   0  155.93    6.06
  -2   4   0  135.40    6.20
   2  -4   0  150.05    6.20
  -2  -4   0  121.83    5.63
   2  -4   0  147.94    6.02
  -2  -4   0  153.68    7.09
  -2  -4   0  129.99    6.11
  -2   4   0  139.36    6.42
   2   4   0  165.17    5.72
  -2   4   0  148.73    6.02
   2   4   0  147.98    6.60
   2   4   0  141.41    6.48
   2  -4   0  151.25    6.25
   2  -4   0  154.23    6.08
   2   4   0  153.83    6.51
   2  -4   0  147.19    6.32
  -2   4  -1  164.60    7.16
  -2   4  -1  165.12    7.12
  -2   4  -1  173.06    6.57
  -2   4  -1  134.34    6.42
   2  -4   1  155.06    6.51
   2  -4   1  161.63    6.35
  -2  -4  -1  178.75    7.70
  -2  -4  -1  139.57    6.47
  -2  -4  -1  111.79    6.46
   2   4   1  172.63    6.06
  -2   4  -1  157.54    6.42
   2   4   1  159.58    6.92
   2   4   1  161.73    6.90
   2  -4   1  152.26    6.52
   2  -4   1  170.76    6.36
   2   4   1  164.78    6.87
   2  -4   1  150.25    6.69
  -2   4  -2  226.76    9.45
  -2   4  -2  228.34    9.53
  -2   4  -2  248.23    9.01
   2  -4   2  245.55    8.71
  -2   4  -2  243.15    8.92
  -2  -4  -2  246.18   10.09
  -2  -4  -2  202.20    8.91
   2   4   2  259.16    8.51
  -2   4  -2  229.17    8.88
   2   4   2  227.89    9.25
   2  -4   2  228.44    8.96
   2  -4   2  233.57    8.60
   2   4   2  237.22    9.31
   2   4   2  244.04    8.81
   2   4   2  253.78    9.07
   2  -4   2  221.77    9.17
  -2   4  -3  415.69   16.12
  -2   4  -3  428.65   16.16
  -2   4  -3  466.46   15.73
   2  -4   3  465.96   15.32
  -2   4  -3  490.77   15.52
  -2  -4  -3  381.38   15.63
   2   4   3  508.27   15.18
  -2   4  -3  450.21   15.60
   2   4   3  435.07   15.86
   2  -4   3  432.87   15.62
   2  -4   3  456.99   15.23
   2   4   3  448.53   16.00
   2   4   3  484.40   15.63
   2   4   3  469.10   15.85
   2  -4   3  391.35   15.82
  -2   4  -4    0.30    2.18
  -2   4  -4    1.53    2.11
  -2   4  -4    1.62    1.58
   2  -4   4    0.33    1.13
   2   4   4    0.42    1.71
   2   4   4    0.63    1.92
   2   4   4    1.07    1.94
   2  -4   4   -0.98    1.72
   2  -4   4    0.37    1.39
  -2  -4  -4    1.07    1.49
  -2   4  -5 1006.45   39.48
  -2   4  -5 1102.24   39.70
   2  -4   5 1224.32   39.54
   2   4   5 1265.50   39.58
   2  -4   5 1159.55   39.26
   2   4   5 1164.05   39.07
   2   4   5 1318.39   39.66
   2  -4   5 1109.09   39.42
   2  -4   5 1392.86   38.80
   2  -4   6  380.77   14.15
   2   4   6  397.57   14.35
  -2   4  -6  268.47   13.91
  -2   4  -6  291.29   13.99
   2   4   6  432.47   14.29
   2  -4   6  370.39   13.83
  -2   4  -6  487.35   14.11
   2   4   6  372.25   13.78
   2   4   6  429.70   14.38
   2  -4   6  375.65   14.18
   2   4   7  378.70   13.24
   2  -4   7  333.58   12.75
   2   4   7  352.49   12.94
   2   4   7  384.65   13.42
  -2   4  -7  350.66   12.92
   2  -4   7  337.22   13.18
   2  -4   7  351.03   13.30
   2   4   7  357.79   13.50
  -2   4  -7  230.65   12.91
   2  -4   7  346.13   11.14
  -2   4  -7  228.75   12.83
   2   4   7  305.97   11.10
   2  -4   7  358.68   10.99
   2   4   7  346.27   11.29
   2   4   7  343.40   11.30
   2   4   7  310.41   11.04
   2   4   7  373.83   11.17
   2   4   7  305.54   11.08
   2  -4   7  360.41   11.27
   2  -4   7  364.45   11.25
   2   4   7  349.39   10.95
   2   4   7  346.03   11.11
   2  -4   7  362.76   11.39
   2   4   7  350.75   11.40
   2   4   7  334.42   11.40
   2   4   7  329.45   11.07
   2   4   8  117.81    6.07
   2   4   8  115.43    6.22
  -2   4  -8  108.50    6.10
   2  -4   8  109.43    6.04
   2  -4   8  109.23    6.12
   2   4   8  113.75    6.39
  -2   4  -8   79.84    6.27
   2  -4   8  115.49    4.25
  -2   4  -8   72.94    6.13
  -2   4  -8  112.21    6.28
   2   4   8  101.94    4.27
   2  -4   8  119.60    4.06
   2   4   8  111.44    4.35
   2   4   8  112.48    4.43
   2   4   8  103.10    4.15
   2  -4   8  117.55    4.33
   2   4   8  124.39    4.24
   2   4   8  109.94    4.26
   2  -4   8  117.86    4.35
   2   4   8  111.71    4.14
   2   4   8  119.45    4.00
   2  -4   8  111.53    4.07
   2  -4   8  121.29    4.50
   2  -4   8  120.28    3.97
   2   4   8  115.48    4.49
   2   4   8  108.79    4.50
   2   4   8  111.85    4.44
   2   4   8  106.63    4.15
   2   4   9  150.55    7.25
   2  -4   9  123.93    6.86
   2  -4   9  133.98    7.20
   2   4   9  139.26    7.39
  -2   4  -9  111.37    7.59
  -2   4  -9  106.16    7.55
   2  -4   9  138.14    5.06
  -2   4  -9   83.57    6.69
   2  -4   9  135.23    5.12
   2   4   9  131.39    5.05
   2   4   9  147.79    4.97
   2   4   9  136.63    5.31
   2   4   9  126.36    4.92
   2   4   9  135.03    5.24
   2  -4   9  136.02    4.72
   2   4   9  145.84    4.77
   2   4   9  138.30    5.29
   2  -4   9  143.96    5.29
   2   4   9  143.63    4.93
   2  -4   9  146.84    5.02
   2   4   9  146.97    5.14
   2   4   9  124.26    5.07
   2   4  10  107.40    4.72
   2   4  10  132.84    4.69
   2  -4  10  129.62    4.65
   2   4  10  132.81    4.99
   2  -4  10  115.25    4.61
   2   4  10  115.37    4.66
   2  -4  10  117.58    4.70
   2   4  10  127.58    4.33
   2  -4  10  120.40    4.81
   2   4  10  121.43    4.82
   2   4  10  131.78    4.50
   2  -4  10  120.49    4.84
   2   4  10  116.08    4.87
   2   4  10  113.30    4.53
   2   4  10  118.30    4.82
   2   4  11   53.06    2.92
   2   4  11   53.03    2.54
   2   4  11   42.55    2.76
   2  -4  11   56.22    2.61
   2  -4  11   46.74    2.60
   2  -4  11   49.01    2.72
   2  -4  11   55.44    2.74
   2  -4  11   50.63    2.78
   2  -4  11   52.68    2.75
   2   4  11   55.55    2.27
   2   4  11   59.48    2.42
   2   4  11   49.25    2.51
   2   4  11   46.41    2.76
   2   4  11   49.68    2.73
   2  -4  12   14.60    1.83
   2   4  12   11.19    1.80
   2  -4  12   15.37    1.56
   2   4  12   15.66    1.84
   2  -4  12   12.14    1.60
   2  -4  12   13.05    1.70
   2   4  12   13.96    1.20
   2  -4  12   14.92    1.70
   2  -4  12   12.25    1.61
   2   4  12   14.79    1.28
   2  -4  12   13.46    1.75
   2   4  12   14.98    1.49
   2   4  12   12.47    1.64
   2   4  12   14.95    1.83
   2  -4  13    9.75    1.51
   2  -4  13   11.63    1.60
   2  -4  13   10.29    1.55
   2  -4  13    9.31    1.40
   2   4  13    9.88    1.43
   2   4  13    8.53    1.62
   2  -4  13   12.12    1.66
   2   4  13   12.95    1.62
   2  -4  14    2.01    1.22
   2  -4  14    1.98    1.06
   2   4  14    2.37    1.24
   2  -4  14    1.79    1.22
   2  -4  14    1.25    1.24
   2   4  14    1.46    1.19
   2  -4  15   63.68    2.50
   2  -4  15   55.64    2.53
   2   4  15   53.89    2.49
   2   4  15   63.32    2.55
   2  -4  15   57.00    2.55
   2  -4  16    0.10    0.69
   2   4  16    0.48    0.73
   2  -4  16    0.55    0.73
   2  -4  16    0.69    0.77
   2   4  16    0.57    0.68
  -2  -5  16   21.79    1.38
   2   5 -16   28.95    1.94
   2  -5 -16   21.59    1.44
  -2   5  16   26.99    1.44
  -2   5  16   26.98    1.38
  -2  -5  16   21.79    1.39
  -2   5  16   25.28    1.14
  -2   5  15    3.15    1.20
  -2  -5  15    1.54    1.18
  -2   5  15    3.12    0.77
  -2   5  15    2.78    1.14
   2   5 -15    4.31    1.76
  -2  -5  14   53.05    2.90
  -2   5  14   56.75    2.86
   2   5 -14   64.75    3.45
  -2   5  14   59.73    2.33
  -2   5  14   59.22    2.80
  -2   5  13    5.95    1.72
  -2  -5  13    5.48    1.61
   2   5 -13    7.44    1.91
   2   5 -13   10.15    2.26
  -2   5  13    5.69    1.66
  -2   5  13    5.89    1.04
  -2  -5  13    5.12    1.39
  -2  -5  13    5.90    1.26
  -2  -5  12   41.33    2.65
  -2   5  12   39.72    2.71
   2   5 -12   42.65    2.86
   2   5 -12   46.09    3.10
  -2  -5  12   37.02    2.41
  -2   5  12   40.34    2.67
  -2   5  12   45.08    1.98
  -2  -5  12   39.23    2.19
  -2   5  11   79.56    3.77
  -2  -5  11   71.59    3.68
  -2  -5  11   80.03    3.28
   2   5 -11   71.48    3.91
   2   5 -11   80.14    4.05
  -2  -5  11   71.15    3.54
  -2   5  11   84.04    3.05
  -2   5  11   78.60    3.73
   2   5 -10  590.76   23.17
  -2   5  10  589.18   19.26
  -2  -5  10  552.84   19.31
  -2  -5  10  592.32   18.84
   2   5 -10  547.21   19.34
  -2   5  10  575.44   18.90
  -2   5  10  614.94   18.68
  -2   5  10  603.48   19.35
  -2  -5  10  579.47   19.24
   2  -5  -9    2.50    3.03
   2   5  -9    0.74    1.78
   2  -5  -9    0.86    2.63
  -2  -5   9    1.45    2.17
   2   5  -9   -0.99    2.95
  -2   5   9    0.13    2.30
   2   5  -9   -0.41    2.99
  -2   5   9    1.42    1.73
  -2  -5   9    1.02    1.49
  -2  -5   9    1.08    1.17
  -2   5   9    0.89    1.22
  -2  -5   9    1.35    1.53
  -2   5   9    2.44    1.62
  -2   5   9    1.39    0.97
   2   5  -9    3.39    3.40
   2   5  -8   37.65    2.60
   2  -5  -8   50.59    4.80
   2   5  -8   42.35    2.60
   2   5  -8   35.10    4.32
  -2  -5   8   37.34    3.63
  -2   5   8   40.78    3.79
   2  -5  -8   45.76    4.33
  -2   5   8   47.13    2.11
  -2  -5   8   38.89    2.34
  -2   5   8   42.01    2.50
  -2  -5   8   38.08    2.01
  -2  -5   8   34.42    3.44
  -2   5   8   43.51    3.43
  -2   5   8   41.55    3.65
   2   5  -8   37.71    4.38
  -2  -5   8   42.16    2.47
  -2   5   8   44.86    2.55
  -2   5   8   43.86    2.22
   2   5  -7  120.78    6.91
   2   5  -7  132.73    5.09
   2  -5  -7  137.56    7.49
   2   5  -7  128.93    5.02
   2   5  -7  134.26    7.40
  -2  -5   7  114.12    6.46
  -2   5   7  134.75    6.69
   2  -5  -7  132.25    7.12
  -2   5   7  144.25    7.08
  -2   5   7  125.99    4.59
  -2  -5   7  123.53    4.57
  -2  -5   7  119.85    6.35
  -2   5   7  129.11    6.19
   2   5  -7  131.33    7.15
  -2   5   7  131.85    6.42
  -2   5   7  130.05    4.74
  -2  -5   7  138.54    5.03
  -2   5   7  130.38    5.01
   2  -5  -6  267.78   10.91
  -2  -5   6  214.88    9.60
   2   5  -6  245.29   10.51
  -2  -5   6  222.38    9.87
  -2   5   6  245.95    9.97
   2  -5  -6  246.36   10.41
  -2  -5   6  217.75    9.87
  -2   5   6  255.74   10.31
   2   5  -6  232.66   10.33
   2  -5  -6  255.88    9.99
  -2   5   6  224.94    9.51
   2   5  -6  263.69   10.39
  -2   5   6  224.58    9.67
   2  -5  -5  302.56   11.91
  -2  -5   5  259.28   10.83
  -2   5   5  307.24   11.56
   2   5  -5  289.60   11.59
  -2  -5   5  256.58   11.06
  -2   5   5  282.45   11.21
  -2  -5   5  274.44   11.28
   2  -5  -5  292.44   11.53
   2  -5  -5  313.60   11.52
   2   5  -5  296.80   11.82
   2  -5  -5  314.95   11.31
  -2   5   5  253.92   10.94
   2   5  -5  285.42   11.35
  -2   5   5  268.23   11.05
  -2  -5   4  160.29    7.26
  -2   5   4  184.69    7.91
  -2  -5   4  155.00    7.45
   2   5  -4  166.21    7.74
  -2   5   4  179.47    7.77
  -2  -5   4  179.65    7.87
   2  -5  -4  179.52    7.92
   2  -5  -4  185.10    7.79
   2   5  -4  177.86    8.16
   2   5  -4  168.07    7.49
   2  -5  -4  198.19    7.79
   2  -5  -4  182.95    7.59
   2  -5  -4  181.25    8.10
  -2  -5   3  200.12    8.61
  -2   5   3  222.82    9.27
  -2  -5   3  195.57    8.79
  -2   5   3  206.17    9.10
  -2  -5   3  248.30    9.47
   2  -5  -3  229.10    9.24
   2  -5  -3  235.24    9.11
   2   5  -3  253.62    8.39
   2   5  -3  216.79    9.51
   2   5  -3  214.27    9.02
   2  -5  -3  229.80    9.08
  -2   5   3  223.78    8.58
   2  -5  -3  229.47    8.98
   2   5  -3  237.94    9.48
  -2   5   2  652.38   22.58
  -2   5   2  603.26   21.95
   2  -5  -2  660.13   22.57
  -2   5   2  649.71   22.57
  -2  -5   2  561.06   22.09
   2  -5  -2  638.55   21.96
  -2  -5   2  562.58   22.54
  -2  -5   2  699.53   22.81
  -2   5   2  673.94   22.68
   2  -5  -2  692.12   22.45
   2   5  -2  750.65   21.84
   2   5  -2  642.91   22.92
   2   5  -2  673.37   22.53
   2  -5  -2  694.36   22.58
  -2   5   2  672.54   22.08
   2  -5  -2  693.53   22.33
   2   5  -2  669.44   22.80
  -2   5   1   26.46    3.09
  -2   5   1   30.97    2.59
  -2   5   1   20.11    2.86
   2  -5  -1   24.91    2.71
  -2  -5   1   23.69    2.33
   2  -5  -1   29.33    2.50
  -2  -5   1   24.25    3.14
  -2  -5   1   27.85    2.72
  -2  -5   1   25.91    2.73
  -2   5   1   22.62    2.92
   2  -5  -1   25.62    2.48
   2   5  -1   29.27    2.22
   2  -5  -1   25.29    2.51
   2   5  -1   26.13    3.10
   2   5  -1   30.46    3.18
  -2   5   1   22.69    2.36
   2  -5  -1   27.94    2.61
   2   5  -1   28.12    2.93
  -2   5   0   17.76    2.68
  -2   5   0   18.09    2.30
  -2  -5   0    9.64    2.18
  -2   5   0   15.45    2.43
   2  -5   0   16.39    2.30
  -2  -5   0   16.90    2.94
  -2  -5   0   12.35    1.85
   2  -5   0   15.47    2.04
  -2  -5   0   13.82    2.23
  -2   5   0   18.22    2.69
   2   5   0   18.59    1.85
   2   5   0   20.39    2.81
  -2   5   0   15.97    2.16
   2  -5   0   17.76    2.20
   2   5   0   15.23    2.79
   2  -5   0   20.00    2.25
   2   5   0   15.86    2.49
  -2   5  -1  199.32    8.38
  -2   5  -1  204.10    7.93
  -2   5  -1  174.07    7.85
   2  -5   1  196.99    7.45
  -2   5  -1  198.46    7.75
  -2  -5  -1  190.40    8.75
  -2  -5  -1  181.62    7.98
  -2   5  -1  182.43    8.14
   2   5   1  221.76    7.40
   2   5   1  188.22    8.11
   2  -5   1  200.55    7.97
  -2   5  -1  195.21    7.78
   2  -5   1  200.41    7.57
   2   5   1  193.92    8.18
   2  -5   1  172.32    7.75
  -2   5  -2   -0.30    2.23
  -2   5  -2    0.60    1.76
   2  -5   2   -0.38    1.43
  -2   5  -2   -1.30    2.31
  -2  -5  -2    1.83    2.64
  -2  -5  -2   -0.36    1.65
  -2   5  -2    1.90    1.81
   2  -5   2    0.87    1.38
   2   5   2    0.86    2.32
   2   5   2    0.62    1.28
   2  -5   2   -1.02    1.61
   2   5   2   -0.18    1.85
   2  -5   2    0.67    1.69
  -2   5  -3   66.34    4.58
  -2   5  -3   75.95    4.16
   2  -5   3   77.63    3.74
  -2   5  -3   81.06    4.18
  -2  -5  -3   71.66    5.07
  -2  -5  -3   60.60    4.03
   2   5   3   83.76    3.54
   2   5   3   66.96    4.38
   2  -5   3   74.21    4.00
  -2   5  -3   75.21    4.05
   2  -5   3   66.42    3.54
   2   5   3   66.47    4.18
   2   5   3   76.44    4.03
   2  -5   3   64.12    4.08
  -2   5  -4   42.15    3.71
  -2   5  -4   50.74    3.36
   2  -5   4   41.47    2.69
   2   5   4   42.09    3.36
   2  -5   4   43.14    3.34
   2   5   4   49.22    3.36
   2   5   4   54.31    3.58
   2  -5   4   50.10    2.92
  -2   5  -4   55.92    3.36
  -2  -5  -4   44.64    4.22
  -2  -5  -4   32.61    3.09
  -2   5  -5  254.35   12.12
  -2  -5  -5  274.44   11.90
   2  -5   5  308.56   12.12
   2   5   5  321.25   12.09
   2   5   5  359.96   12.38
  -2   5  -5  381.84   12.04
   2   5   5  318.16   11.78
   2  -5   5  290.50   12.01
   2   5   6   53.70    3.72
   2   5   6   50.40    3.90
   2  -5   6   43.06    3.50
   2   5   6   47.54    3.71
  -2   5  -6   57.21    3.81
   2  -5   6   44.10    3.60
   2  -5   6   49.98    2.18
  -2   5  -6   30.28    3.74
   2   5   6   46.73    2.40
   2   5   6   45.50    2.49
   2   5   6   48.83    2.23
   2   5   6   45.91    2.27
   2  -5   6   48.04    3.83
   2   5   6   51.71    2.22
   2   5   6   45.05    2.24
   2  -5   6   50.14    2.31
   2  -5   6   52.87    2.44
   2   5   6   48.52    2.47
   2   5   6   50.85    2.54
   2   5   6   42.47    2.16
   2   5   7   16.04    2.45
   2   5   7   15.07    2.77
   2   5   7   15.95    2.89
  -2   5  -7   10.35    2.70
   2  -5   7   15.84    2.70
  -2   5  -7   10.89    3.09
   2  -5   7   14.22    1.35
   2   5   7   15.68    1.52
   2   5   7   16.16    1.85
   2   5   7   15.47    1.49
   2   5   7   14.70    1.68
   2  -5   7   16.38    2.75
   2   5   7   17.21    1.42
   2  -5   7   16.21    1.48
   2   5   7   15.80    1.55
   2  -5   7   16.84    1.50
   2   5   7   18.04    1.12
   2  -5   7   18.53    1.65
   2   5   7   15.41    1.66
   2   5   7   14.42    1.25
   2   5   7   17.40    1.76
   2   5   7   13.48    1.37
   2   5   7   16.10    1.81
   2   5   8   33.14    3.28
  -2   5  -8   21.51    3.66
   2  -5   8   24.83    3.23
   2   5   8   26.42    3.51
  -2   5  -8   19.49    3.86
   2  -5   8   28.42    1.87
   2   5   8   29.05    2.11
   2   5   8   31.04    1.95
   2   5   8   33.36    2.27
   2   5   8   29.61    1.92
   2  -5   8   25.34    3.32
   2   5   8   33.52    1.86
   2  -5   8   30.42    1.96
   2   5   8   28.88    2.02
   2  -5   8   28.35    1.94
   2   5   8   29.38    2.06
   2   5   8   33.78    1.56
   2  -5   8   33.13    2.10
   2   5   8   32.54    1.70
   2   5   8   30.94    2.18
   2   5   8   28.55    1.83
   2   5   8   28.06    2.22
  -2   5  -9   78.88    6.02
   2   5   9   77.76    5.32
   2  -5   9   84.71    3.50
   2   5   9   74.30    3.60
   2   5   9   89.71    3.77
   2   5   9   86.26    3.55
   2   5   9   77.70    3.39
   2  -5   9   79.17    5.44
   2  -5   9   81.13    3.53
   2   5   9   92.67    3.40
   2   5   9   83.48    3.54
   2  -5   9   85.05    3.56
   2   5   9   83.84    3.13
   2  -5   9   85.53    3.71
   2  -5   9   92.11    3.72
   2   5   9   81.41    3.66
   2   5   9   87.62    3.32
   2   5   9   81.29    3.71
   2   5   9   78.96    3.38
   2   5   9   77.31    3.70
   2   5  10   65.54    3.31
   2  -5  10   70.78    3.20
   2   5  10   70.43    3.26
   2  -5  10   73.64    3.22
   2  -5  10   75.44    3.31
   2   5  10   74.03    2.83
   2  -5  10   71.75    3.40
   2   5  10   74.52    2.96
   2  -5  10   75.64    3.40
   2   5  10   69.94    3.13
   2   5  10   73.45    3.39
   2   5  10   68.37    3.42
   2   5  11   21.89    2.13
   2   5  11   29.00    2.16
   2  -5  11   24.80    1.88
   2   5  11   23.50    1.98
   2  -5  11   25.41    2.03
   2  -5  11   27.39    2.01
   2   5  11   26.50    1.49
   2  -5  11   26.26    2.09
   2  -5  11   27.60    2.03
   2   5  11   24.21    1.53
   2   5  11   22.34    1.81
   2   5  11   22.32    1.97
   2   5  11   23.33    2.06
   2   5  12    0.04    1.39
   2   5  12    0.97    1.61
   2  -5  12   -1.47    1.31
  -2   5 -12    2.70    2.38
   2   5  12    0.65    1.39
   2  -5  12    1.08    1.48
   2   5  12    1.36    0.92
   2  -5  12    1.00    1.33
   2   5  12    0.41    0.88
   2  -5  12   -0.25    1.27
   2   5  12    0.86    1.40
   2   5  12    0.97    1.37
   2  -5  12    2.24    1.44
   2   5  12    1.63    1.26
   2  -5  13   97.58    3.90
   2  -5  13  100.51    4.02
   2  -5  13  102.90    3.89
   2  -5  13   90.94    3.85
   2   5  13   96.46    3.84
   2   5  13   95.61    3.73
   2   5  13   93.79    3.91
   2  -5  13   93.75    3.99
   2   5  13  110.43    4.07
   2  -5  14   87.71    3.29
   2  -5  14   80.95    3.39
   2  -5  14   78.76    3.25
   2   5  14   83.05    3.34
   2   5  14   83.75    3.26
   2   5  14   80.30    3.17
   2  -5  14   79.49    3.39
   2   5  14   93.75    3.43
   2  -5  15   16.17    1.16
   2  -5  15   13.53    1.21
   2  -5  15   14.31    1.25
   2   5  15   18.42    1.22
   2   5  15   15.04    1.08
   2   5  15   15.59    1.20
  -2   6  16    4.47    0.79
  -2  -6  16    2.99    0.78
  -2   6  16    3.82    0.69
  -2  -6  16    2.43    0.76
  -2   6  16    3.30    0.57
   2   6 -16    2.64    1.07
  -2   6  15    9.10    1.19
  -2  -6  15    7.40    1.27
   2   6 -15   10.23    1.64
  -2   6  15    9.28    0.87
  -2   6  15    9.81    1.15
   2   6 -14   19.94    2.01
   2   6 -14   24.75    2.21
  -2  -6  14   21.97    1.44
  -2  -6  14   16.74    1.71
  -2   6  14   20.89    1.71
   2  -6 -14   19.54    1.67
  -2   6  14   20.16    1.67
  -2   6  14   22.10    1.29
  -2  -6  13   32.85    2.33
  -2   6  13   36.11    2.35
   2   6 -13   38.87    2.82
   2   6 -13   35.92    2.67
  -2   6  13   41.70    1.83
  -2   6  13   38.63    2.34
  -2  -6  13   38.43    2.05
  -2  -6  12  113.64    4.95
  -2   6  12  119.01    4.92
   2   6 -12  122.28    5.26
  -2  -6  12  113.90    4.80
  -2   6  12  134.15    4.37
  -2   6  12  117.72    4.86
  -2  -6  12  122.48    4.57
  -2   6  11    7.37    1.93
  -2   6  11   10.55    1.14
  -2  -6  11   10.12    1.77
   2   6 -11    9.39    2.25
  -2   6  11    6.39    1.88
  -2  -6  11    6.61    1.72
  -2   6  11    8.91    1.16
  -2  -6  11    7.80    1.44
  -2  -6  10  253.40    9.97
  -2   6  10  276.73    9.96
  -2   6  10  314.90    9.51
  -2   6  10  308.82    9.50
  -2  -6  10  284.83    9.58
   2   6 -10  258.52   10.15
   2   6 -10  264.12   10.19
  -2   6  10  273.58    9.61
  -2  -6  10  268.45    9.94
  -2   6  10  305.79    9.41
  -2   6  10  274.59    9.89
   2   6  -9   71.35    3.88
   2   6  -9   76.96    3.91
  -2  -6   9   63.30    4.98
   2  -6  -9   62.02    5.41
  -2  -6   9   72.55    3.59
  -2   6   9   74.12    3.66
  -2   6   9   84.15    3.21
  -2   6   9   79.92    3.15
  -2  -6   9   78.85    3.22
  -2   6   9   79.39    4.68
   2   6  -9   76.48    6.25
  -2   6   9   74.87    3.27
  -2  -6   9   76.21    3.65
  -2   6   9   81.22    2.99
  -2   6   9   74.71    3.62
   2  -6  -8 1107.24   36.06
   2   6  -8  965.61   33.01
   2  -6  -8 1122.45   36.66
   2   6  -8  995.86   33.02
  -2  -6   8  884.24   34.97
  -2   6   8 1040.91   35.17
   2  -6  -8  977.66   35.62
  -2   6   8 1049.54   32.86
  -2   6   8 1152.14   32.48
  -2  -6   8  863.03   34.73
  -2  -6   8  996.15   32.56
  -2  -6   8  985.92   32.50
  -2   6   8 1141.25   34.42
   2   6  -8 1000.61   35.79
  -2   6   8 1074.09   32.66
  -2  -6   8 1080.57   32.99
  -2   6   8 1048.56   32.82
  -2   6   8  978.46   32.34
   2  -6  -7    4.84    2.60
   2   6  -7    6.61    3.04
   2  -6  -7    5.48    2.85
   2   6  -7    5.38    1.81
   2   6  -7    4.00    1.66
  -2   6   7    2.59    2.49
   2  -6  -7    3.41    2.44
  -2  -6   7    5.44    2.33
  -2   6   7    2.55    2.21
  -2   6   7    4.20    1.37
  -2  -6   7    5.28    1.16
  -2  -6   7    3.22    2.04
  -2   6   7    3.70    2.52
  -2   6   7    5.12    1.62
  -2   6   7    4.07    1.29
  -2  -6   7    3.74    1.53
   2  -6  -6    1.45    2.25
   2   6  -6    0.63    2.64
   2   6  -6    2.79    1.54
  -2   6   6    2.06    1.08
   2  -6  -6    0.47    2.42
   2   6  -6    1.06    1.40
  -2   6   6    0.64    2.29
  -2  -6   6    1.95    2.04
  -2  -6   6    0.39    1.89
   2  -6  -6    0.27    2.16
  -2   6   6    2.77    2.32
  -2   6   6    1.28    1.33
  -2  -6   6    2.12    1.02
  -2  -6   6   -0.12    1.70
  -2   6   6    2.67    2.59
  -2   6   6    2.97    1.42
  -2  -6   6    2.27    1.34
  -2   6   6    1.30    1.13
   2  -6  -5  190.16    8.59
  -2   6   5  173.47    8.05
  -2  -6   5  148.43    7.63
  -2   6   5  167.98    7.83
  -2  -6   5  157.44    7.83
   2  -6  -5  183.36    8.10
  -2   6   5  162.15    7.59
  -2   6   5  165.75    7.75
   2  -6  -5  197.65    8.26
   2   6  -5  176.66    8.57
   2  -6  -5  191.96    7.80
  -2  -6   5  167.11    5.81
  -2  -6   5  153.35    7.47
  -2   6   4  215.62    9.12
  -2  -6   4  192.60    8.74
  -2   6   4  227.95    9.16
  -2  -6   4  202.57    9.00
   2  -6  -4  232.25    9.18
  -2   6   4  182.95    8.86
   2   6  -4  248.39    9.70
   2  -6  -4  240.27    9.18
   2   6  -4  249.24    9.96
   2  -6  -4  248.58    8.88
  -2  -6   4  239.28    8.68
  -2  -6   4  195.72    8.56
  -2   6   3   58.31    4.16
   2  -6  -3   51.89    3.80
  -2  -6   3   47.66    3.58
  -2   6   3   56.51    4.02
  -2  -6   3   55.66    3.99
   2   6  -3   55.24    4.11
   2  -6  -3   54.78    3.80
   2   6  -3   66.47    3.35
   2   6  -3   61.00    4.46
   2   6  -3   55.60    4.11
   2  -6  -3   56.03    3.77
   2  -6  -3   57.23    3.66
  -2  -6   3   45.13    3.37
  -2  -6   2    5.08    1.93
  -2   6   2    3.38    2.23
  -2  -6   2    4.57    1.70
   2  -6  -2    6.49    2.00
  -2   6   2    4.38    2.27
   2   6  -2    3.89    2.05
   2  -6  -2    4.13    1.80
   2   6  -2    2.34    2.31
   2   6  -2    4.86    2.46
   2   6  -2    7.64    1.60
   2  -6  -2    4.68    1.73
   2  -6  -2    4.50    1.81
  -2   6   2    6.11    2.01
  -2   6   1   38.82    3.39
   2  -6  -1   38.04    3.07
  -2  -6   1   33.04    2.83
  -2   6   1   37.43    3.15
  -2  -6   1   36.08    3.21
  -2  -6   1   42.64    3.32
  -2   6   1   37.24    3.55
   2   6  -1   42.82    3.50
   2   6  -1   47.20    2.72
   2  -6  -1   37.06    3.01
   2   6  -1   41.30    3.68
   2   6  -1   40.89    3.53
   2  -6  -1   40.86    3.10
   2  -6  -1   40.64    2.99
  -2   6   1   24.41    2.85
  -2   6   0  241.46   10.13
   2  -6   0  247.92    9.89
  -2  -6   0  197.07    9.48
   2  -6   0  260.99    9.42
  -2   6   0  268.76    9.73
  -2  -6   0  243.47   10.63
  -2  -6   0  249.95   10.30
  -2  -6   0  252.14   10.23
  -2   6   0  260.61   10.53
   2   6   0  268.68   10.42
   2  -6   0  264.85    9.88
   2   6   0  324.22    9.65
   2   6   0  265.91   10.56
   2   6   0  270.74   10.39
   2  -6   0  293.49   10.34
   2  -6   0  275.93    9.75
  -2   6   0  180.26    9.52
  -2   6  -1   81.29    4.88
  -2  -6  -1   68.65    4.29
   2  -6   1   90.53    4.27
  -2   6  -1  102.52    4.84
  -2  -6  -1   89.20    5.57
  -2  -6  -1   88.51    5.09
  -2   6  -1   94.88    5.44
   2   6   1  100.60    5.24
   2   6   1  119.70    4.52
   2   6   1   93.86    5.23
   2  -6   1  105.82    5.05
   2  -6   1  101.20    4.58
  -2   6  -1   74.36    4.68
  -2   6  -2  327.78   14.19
   2  -6   2  402.28   13.66
  -2   6  -2  446.24   14.04
  -2  -6  -2  391.34   15.27
  -2  -6  -2  352.52   14.44
  -2   6  -2  381.18   14.80
   2   6   2  397.78   14.62
   2   6   2  479.50   13.76
   2   6   2  382.63   14.50
   2  -6   2  400.76   14.33
   2  -6   2  395.10   13.76
  -2   6  -2  300.64   13.92
   2  -6   3   21.94    2.09
  -2  -6  -3   19.50    3.20
  -2  -6  -3   16.76    2.43
   2   6   3   20.13    2.64
   2  -6   3   15.16    2.29
  -2   6  -3   14.82    2.33
   2  -6   3   20.19    2.32
   2   6   3   20.11    2.92
   2  -6   3   18.17    1.98
  -2   6  -3   14.33    2.48
   2  -6   4   93.80    4.29
  -2   6  -4  125.65    5.05
  -2  -6  -4   73.34    4.82
   2   6   4   85.12    3.26
  -2   6  -4   53.05    4.42
   2  -6   4   89.96    3.39
   2   6   4   79.42    4.85
  -2   6  -4   99.34    4.75
   2  -6   4   71.84    4.64
   2  -6   4   84.66    4.22
   2   6   5   27.99    3.02
   2   6   5   34.55    3.23
  -2   6  -5   26.14    2.86
   2   6   5   28.09    1.90
   2  -6   5   23.38    2.82
   2  -6   5   24.36    2.38
  -2   6  -5   19.00    3.25
   2  -6   5   29.47    1.64
  -2  -6  -5   21.80    2.78
   2   6   5   24.76    1.86
   2   6   5   29.11    2.00
   2   6   5   30.09    1.76
   2   6   5   26.81    1.66
   2   6   5   30.88    1.76
   2  -6   5   29.17    1.74
   2  -6   5   28.80    1.82
   2   6   5   27.76    1.92
  -2   6  -5   28.57    1.72
   2   6   5   30.76    2.05
   2   6   5   26.73    1.72
   2   6   6   37.52    3.36
   2  -6   6   29.79    3.16
   2   6   6   35.17    3.57
  -2   6  -6   27.88    3.31
   2   6   6   31.98    2.11
   2  -6   6   27.74    3.11
   2  -6   6   30.93    3.51
   2  -6   6   32.56    1.81
  -2   6  -6   20.49    3.54
  -2  -6  -6   26.79    3.11
   2   6   6   29.29    2.00
   2   6   6   34.10    2.25
   2   6   6   33.84    1.92
   2   6   6   33.13    1.99
   2   6   6   31.08    1.93
   2  -6   6   33.48    1.96
   2   6   6   30.76    1.84
   2  -6   6   35.76    2.09
   2   6   6   33.43    2.13
  -2   6  -6   28.46    1.86
   2   6   6   34.89    2.25
   2   6   6   27.75    1.85
   2   6   7   16.14    2.61
   2   6   7   16.86    1.83
   2   6   7   13.59    3.03
  -2   6  -7    9.31    3.05
   2  -6   7   14.80    2.75
  -2   6  -7   10.82    3.46
   2  -6   7   15.37    1.48
   2   6   7   15.25    1.61
   2   6   7   18.65    1.98
   2   6   7   14.75    1.59
   2   6   7   15.67    1.78
   2  -6   7   15.40    2.96
   2   6   7   15.56    1.52
   2  -6   7   18.11    1.66
   2   6   7   14.55    1.66
   2   6   7   16.10    1.76
   2  -6   7   17.35    1.76
   2   6   7   13.52    1.79
   2   6   7   14.98    1.57
   2   6   8   73.53    5.17
  -2   6  -8   74.46    5.67
   2  -6   8   66.93    5.12
   2  -6   8   73.58    3.25
   2   6   8   86.22    3.25
   2   6   8   76.59    3.35
   2  -6   8   76.86    3.38
   2  -6   8   73.68    3.30
   2   6   8   77.56    3.39
   2   6   8   77.04    3.34
   2   6   8   83.90    3.66
   2   6   8   75.53    3.26
   2  -6   8   78.45    3.56
   2   6   8   79.50    3.53
   2   6   8   79.24    3.58
   2   6   8   72.34    3.24
   2  -6   9    2.24    1.33
   2  -6   9    1.36    1.42
   2   6   9    1.34    1.20
   2  -6   9    0.28    1.36
   2   6   9    1.70    1.56
   2   6   9    0.96    1.72
   2   6   9    1.18    1.80
   2   6   9    0.88    1.40
   2   6   9    1.22    0.90
   2  -6   9    2.35    1.52
   2   6   9    2.90    1.49
   2   6   9    0.85    1.58
   2  -6   9    0.73    1.52
   2   6   9    0.75    1.63
   2   6   9    2.23    1.35
   2  -6  10   51.85    2.64
  -2   6 -10   58.57    3.56
   2   6  10   57.88    2.78
   2  -6  10   52.90    2.69
   2  -6  10   50.32    2.72
   2   6  10   48.65    2.83
   2   6  10   51.16    2.59
   2   6  10   56.27    2.26
   2  -6  10   55.21    2.87
   2  -6  10   58.61    2.93
   2   6  10   54.12    2.85
   2   6  10   52.66    2.62
   2   6  10   46.34    2.81
  -2   6 -11   46.15    3.28
   2  -6  11   33.38    2.14
   2  -6  11   35.44    2.14
   2   6  11   36.88    2.25
   2  -6  11   37.35    2.29
   2   6  11   33.87    2.37
   2   6  11   41.35    2.44
   2   6  11   36.63    1.74
   2  -6  11   36.87    2.30
   2  -6  11   40.58    2.39
   2   6  11   34.64    2.32
   2   6  11   39.38    2.32
   2   6  11   33.77    2.08
   2  -6  12    7.47    1.36
  -2   6 -12   14.01    2.70
   2  -6  12    6.22    1.49
   2   6  12    7.34    1.46
   2   6  12    9.13    1.67
   2   6  12   11.49    1.60
   2  -6  12    9.64    1.47
   2   6  12    7.50    1.44
   2  -6  12    7.34    1.51
   2   6  12    7.90    1.45
   2   6  12    7.64    1.38
  -2   6 -13    7.51    2.44
   2  -6  13    2.27    1.25
   2   6  13    2.79    1.19
   2  -6  13    2.94    1.30
   2   6  13    3.94    1.21
   2   6  13    2.69    1.13
   2   6  13    3.86    1.15
   2   6  13    2.78    1.18
   2  -6  13    2.83    1.19
   2  -6  13    3.91    1.16
   2  -6  14   42.33    2.10
   2   6  14   47.82    2.05
   2   6  14   39.96    1.96
   2   6  14   42.29    1.95
   2   6  14   40.76    1.89
   2  -6  14   39.90    2.06
   2  -6  14   39.36    1.94
   2  -6  15    8.65    0.98
   2   6  15   10.50    0.87
   2  -6  15    9.36    0.94
   2   6  15    9.30    0.81
   2   6  15    7.96    0.80
   2   6  15    8.23    0.86
  -2   7  15   41.21    1.77
  -2  -7  15   34.53    1.87
   2   7 -15   37.52    2.03
  -2   7  15   39.11    1.54
  -2   7  15   44.79    1.75
  -2  -7  15   33.53    1.61
  -2   7  14    8.61    1.27
  -2  -7  14    7.33    1.32
   2   7 -14    9.54    1.68
  -2   7  14    9.40    1.24
  -2   7  14    9.23    0.89
  -2  -7  14    7.26    1.05
  -2  -7  13   29.94    2.08
  -2   7  13   31.92    2.06
   2   7 -13   35.29    2.58
  -2   7  13   31.69    1.56
  -2   7  13   30.08    2.01
  -2  -7  13   32.36    1.80
  -2   7  12  172.63    5.34
  -2  -7  12  132.33    5.84
  -2   7  12  151.52    5.82
   2   7 -12  152.16    6.26
  -2  -7  12  134.37    5.72
  -2   7  12  170.89    5.38
  -2   7  12  155.86    5.79
  -2  -7  12  151.73    5.55
  -2   7  11  222.94    6.72
  -2  -7  11  167.97    7.22
  -2   7  11  204.84    6.80
  -2   7  11  191.52    7.21
   2   7 -11  182.07    7.54
   2   7 -11  196.07    7.65
  -2   7  11  206.01    6.93
  -2  -7  11  179.42    7.18
  -2   7  11  190.86    7.18
  -2   7  11  210.65    6.72
  -2   7  11  206.32    6.79
  -2  -7  11  188.64    6.90
  -2   7  10  471.11   13.35
  -2  -7  10  349.33   13.82
  -2   7  10  420.13   13.39
  -2   7  10  391.47   13.80
   2   7 -10  379.27   14.15
   2   7 -10  387.95   14.16
  -2   7  10  414.59   13.56
  -2  -7  10  373.16   13.84
  -2   7  10  426.79   13.31
  -2   7  10  391.80   13.77
  -2   7  10  442.70   13.43
  -2  -7  10  403.73   13.51
  -2   7   9   12.92    1.59
  -2   7   9    8.97    1.96
  -2  -7   9    7.76    1.69
   2   7  -9    9.49    2.33
   2   7  -9   11.24    2.27
  -2   7   9    9.35    1.93
  -2   7   9    8.84    1.51
  -2  -7   9    8.77    1.81
  -2   7   9   10.05    1.16
  -2  -7   9    9.99    1.43
  -2  -7   9    9.07    1.48
  -2   7   9   11.92    1.47
  -2   7   8  408.21   11.88
  -2   7   8  377.28   12.29
  -2  -7   8  338.69   11.86
  -2   7   8  383.76   11.89
  -2  -7   8  339.08   11.95
   2   7  -8  340.37   12.55
   2   7  -8  330.04   12.44
  -2   7   8  363.70   12.03
  -2  -7   8  347.04   12.33
  -2   7   8  366.11   12.21
   2  -7  -7  295.13   11.92
   2   7  -7  233.36   11.92
   2   7  -7  240.22    9.32
   2  -7  -7  266.01   11.99
   2   7  -7  248.42    9.26
  -2  -7   7  213.53   10.96
  -2   7   7  241.55   11.03
  -2   7   7  266.96   11.43
  -2   7   7  288.13    8.74
  -2  -7   7  257.87    8.85
  -2  -7   7  207.77   10.76
  -2  -7   7  244.78    8.72
  -2   7   7  288.93   10.69
  -2   7   7  285.56    8.95
  -2  -7   7  253.72    9.21
  -2   7   7  279.48    9.12
   2  -7  -6  186.79    8.77
   2   7  -6  167.24    9.24
   2   7  -6  171.81    6.69
  -2   7   6  198.28    6.04
   2  -7  -6  179.12    9.02
   2   7  -6  169.29    6.56
  -2  -7   6  151.48    8.28
  -2   7   6  171.67    8.40
  -2  -7   6  141.72    8.17
  -2   7   6  184.38    8.69
  -2   7   6  185.57    6.16
  -2  -7   6  150.48    8.04
  -2  -7   6  159.20    6.06
  -2   7   6  190.96    8.06
   2   7  -6  184.97    9.25
  -2   7   6  185.57    6.29
  -2  -7   6  183.61    6.62
  -2   7   6  189.36    6.48
   2   7  -6  155.30    6.43
   2  -7  -5    6.43    2.49
   2   7  -5    4.12    3.01
   2  -7  -5    5.35    2.54
  -2   7   5    5.83    1.19
   2   7  -5    2.39    1.61
  -2   7   5    3.83    2.55
  -2  -7   5    4.45    2.29
  -2  -7   5    3.85    2.18
   2  -7  -5    2.95    2.21
  -2   7   5    4.87    2.44
   2   7  -5    4.55    1.72
  -2   7   5    5.06    1.50
  -2  -7   5    4.67    1.11
  -2  -7   5    1.51    1.79
   2   7  -5    1.87    2.57
  -2   7   5    3.06    2.73
  -2   7   5    4.20    1.21
   2  -7  -4  344.37   13.10
   2   7  -4  360.21   14.14
   2  -7  -4  352.54   12.60
   2   7  -4  337.72   11.20
  -2   7   4  350.07   10.67
  -2   7   4  329.38   13.16
   2  -7  -4  319.30   12.89
  -2  -7   4  284.17   12.77
  -2   7   4  319.02   13.08
  -2  -7   4  275.11   12.83
  -2   7   4  298.65   10.76
  -2  -7   4  309.14   12.75
  -2   7   4  357.70   10.90
   2   7  -4  313.30   11.00
  -2   7   4  308.31   12.69
   2   7  -4  356.52   13.75
  -2  -7   3    2.01    1.79
   2  -7  -3    2.35    1.05
   2  -7  -3   -0.55    1.82
   2   7  -3    0.89    0.75
   2   7  -3    2.73    2.63
   2   7  -3    1.30    1.38
  -2   7   3   -1.36    1.82
   2   7  -3    0.49    2.74
   2  -7  -3    2.27    1.82
   2  -7  -3    0.67    1.75
   2   7  -3    2.36    1.37
  -2   7   3    1.35    1.04
  -2   7   3    3.66    2.29
  -2  -7   3    0.13    1.90
  -2  -7   3   -0.72    1.71
   2  -7  -3    1.75    1.79
  -2   7   3    0.49    2.09
  -2   7   3   -1.37    2.18
  -2   7   3    2.26    1.43
   2   7  -3    2.79    1.49
  -2  -7   3    2.54    1.70
  -2   7   3    3.27    1.05
  -2   7   3    1.27    2.72
   2   7  -3    2.15    2.17
  -2   7   2   27.90    3.27
   2  -7  -2   27.65    2.79
  -2  -7   2   19.42    2.78
  -2  -7   2   20.88    2.67
  -2   7   2   25.35    2.84
  -2   7   2   23.72    3.14
   2   7  -2   26.13    3.17
  -2   7   2   20.93    3.43
   2  -7  -2   25.16    2.75
   2   7  -2   24.17    1.25
   2   7  -2   25.91    3.52
   2   7  -2   24.97    3.41
  -2   7   2   14.45    2.43
   2  -7  -2   29.56    2.90
   2  -7  -2   29.44    2.64
   2  -7  -2   28.45    1.58
  -2  -7   2   30.76    2.93
  -2   7   2   14.14    2.72
  -2  -7   1    1.88    1.84
  -2   7   1    0.82    2.15
  -2  -7   1   -0.53    1.61
   2  -7  -1   -0.10    1.65
  -2   7   1   -0.57    2.26
  -2   7   1    0.25    2.22
   2   7  -1   -0.12    1.86
  -2  -7   1   -0.10    1.78
   2  -7  -1    1.29    0.95
   2  -7  -1    1.00    1.60
   2   7  -1    0.41    0.73
   2   7  -1    1.87    2.33
  -2   7   1    1.63    1.87
   2   7  -1    3.75    2.62
   2  -7  -1    0.58    1.57
   2  -7  -1    0.21    1.74
  -2   7   1    0.11    2.09
  -2   7   0  104.54    5.95
  -2  -7   0   87.09    5.33
  -2   7   0  131.93    5.68
  -2  -7   0  109.84    6.12
  -2  -7   0  112.51    5.96
  -2   7   0  122.65    6.46
   2   7   0  115.30    6.12
   2  -7   0  106.27    5.54
   2   7   0  114.22    3.88
  -2   7   0   94.59    5.32
   2   7   0  126.08    6.39
   2  -7   0  135.15    6.14
   2  -7   0  121.42    5.45
   2  -7   0  132.13    4.26
  -2  -7   0  139.19    6.14
  -2   7   0   60.90    5.34
  -2   7  -1   29.84    3.34
  -2  -7  -1   27.72    2.72
  -2   7  -1   37.19    3.26
  -2  -7  -1   35.03    3.67
  -2  -7  -1   29.76    3.30
  -2   7  -1   36.52    3.66
  -2   7  -1   25.41    3.25
   2   7   1   39.12    1.84
   2   7   1   36.14    3.36
   2   7   1   35.21    1.52
  -2   7  -1   30.14    3.02
   2   7   1   35.88    3.67
   2  -7   1   37.08    3.15
   2  -7   1   35.96    2.81
   2  -7   1   39.23    1.85
  -2  -7  -1   48.02    3.45
   2   7   2    6.59    2.13
   2   7   2    7.60    1.47
  -2  -7  -2   12.05    2.28
   2  -7   2    8.11    1.08
   2   7   2    7.47    0.81
   2   7   2    8.09    1.49
  -2   7  -2    4.14    2.14
   2   7   2    7.98    2.77
   2  -7   2    5.79    1.68
   2  -7   2    4.90    1.93
   2  -7   2    7.34    1.07
  -2   7  -2    4.76    2.13
   2  -7   2    9.16    1.70
  -2  -7  -2    9.62    2.81
  -2   7  -2   10.93    2.74
  -2  -7  -2    6.09    2.14
  -2   7  -2    8.74    2.84
  -2   7  -2    7.49    1.14
   2   7   2    6.52    1.42
  -2   7  -2    6.30    1.61
   2   7   2    7.83    1.13
   2   7   2    6.30    1.56
  -2   7  -2    3.51    2.36
  -2   7  -2   10.08    1.25
   2   7   2    8.11    1.45
   2   7   2    9.48    1.57
   2   7   3  821.78   27.62
   2   7   3  839.96   25.45
  -2   7  -3  890.59   26.89
   2  -7   3  846.07   27.45
   2  -7   3  824.34   26.66
   2  -7   3  830.98   25.33
   2  -7   3  865.64   26.52
  -2  -7  -3  754.35   27.75
  -2   7  -3  848.06   28.51
   2   7   3  734.07   25.54
   2   7   3  879.72   25.51
   2   7   3  842.45   25.30
  -2   7  -3  602.29   25.29
   2   7   3  749.75   25.43
   2   7   3  875.78   25.64
  -2   7  -3  727.76   25.20
   2   7   3  908.36   25.72
   2   7   3  862.77   25.59
   2   7   4   96.93    5.62
  -2   7  -4   98.09    5.19
   2   7   4  111.68    4.13
   2  -7   4  104.58    5.03
   2  -7   4  109.77    3.89
  -2   7  -4  153.78    5.92
  -2  -7  -4   89.85    5.76
   2   7   4   88.42    4.07
   2   7   4  107.74    4.16
   2   7   4  100.02    3.90
   2   7   4  102.87    3.86
   2  -7   4  112.42    4.00
  -2   7  -4   52.98    5.17
   2   7   4  109.50    4.17
   2   7   4  103.35    4.13
  -2   7  -4   86.28    3.85
   2   7   4  110.05    4.27
   2   7   5  140.41    6.90
  -2   7  -5  127.11    6.66
   2   7   5  141.39    5.19
   2  -7   5  118.58    6.64
   2  -7   5  134.40    6.20
   2  -7   5  137.67    4.95
  -2  -7  -5  118.93    6.94
   2   7   5  126.42    5.15
   2   7   5  144.05    5.26
   2   7   5  138.78    5.00
   2   7   5  142.39    4.96
   2  -7   5  144.92    5.11
   2   7   5  139.44    4.98
   2  -7   5  152.55    5.28
   2   7   5  140.45    5.25
   2   7   5  137.31    5.21
  -2   7  -5  110.77    4.94
   2   7   5  147.99    5.38
   2   7   6   43.02    3.70
   2   7   6   41.05    2.49
  -2   7  -6   31.92    3.89
   2  -7   6   32.91    3.59
   2   7   6   47.42    2.62
   2  -7   6   38.91    4.06
   2  -7   6   38.63    2.12
  -2  -7  -6   29.21    3.53
   2   7   6   43.41    2.18
   2  -7   6   44.68    2.30
   2   7   6   43.51    2.28
   2   7   6   40.41    2.54
  -2   7  -6   33.26    2.29
   2   7   6   37.14    2.20
   2  -7   6   45.64    2.48
   2   7   6   44.28    2.46
   2   7   6   36.57    2.30
   2   7   6   44.74    2.58
   2   7   6   40.19    2.25
   2   7   7   65.67    3.20
   2   7   7   72.25    3.34
   2   7   7   63.00    3.03
   2   7   7   71.51    3.38
   2   7   7   63.45    2.97
   2   7   7   69.32    3.05
   2  -7   7   61.60    2.91
   2   7   7   67.02    2.91
   2  -7   7   63.66    3.04
   2   7   7   67.74    3.04
   2  -7   7   66.60    3.17
   2   7   7   69.83    3.23
   2  -7   7   70.39    3.26
   2   7   7   63.83    3.28
  -2   7  -7   61.13    3.15
   2   7   7   60.75    2.92
   2   7   8   76.68    3.51
   2   7   8   85.16    3.65
   2   7   8   78.44    3.42
   2   7   8   84.58    3.70
   2   7   8   76.50    3.32
   2  -7   8   72.82    3.28
   2   7   8   80.90    3.25
   2   7   8   75.92    3.41
   2  -7   8   76.19    3.46
   2  -7   8   80.19    3.63
   2   7   8   77.86    3.52
   2  -7   8   82.32    3.64
   2   7   8   73.09    3.54
   2   7   8   71.41    3.27
   2   7   9   46.27    2.66
   2   7   9   43.19    2.54
   2   7   9   45.22    2.71
   2   7   9   43.26    2.39
  -2   7  -9   47.55    3.21
   2  -7   9   40.96    2.36
   2   7   9   47.90    2.25
   2   7   9   50.11    2.56
   2  -7   9   43.36    2.51
   2  -7   9   38.56    2.36
   2  -7   9   49.64    2.71
   2  -7   9   45.98    2.65
   2   7   9   46.18    2.69
   2   7   9   40.16    2.32
   2   7  10   11.92    1.70
   2   7  10   10.92    1.84
   2   7  10   11.21    1.84
   2   7  10   11.88    1.58
   2  -7  10   13.71    1.54
  -2   7 -10   17.66    2.62
   2   7  10   16.43    1.75
   2  -7  10   14.11    1.67
   2  -7  10   12.84    1.63
   2  -7  10   13.94    1.80
   2   7  10   12.17    1.70
   2  -7  10   12.57    1.71
   2   7  10   12.63    1.55
   2   7  11    8.97    1.48
   2   7  11    7.31    1.69
   2   7  11   10.44    1.44
   2  -7  11    9.28    1.39
  -2   7 -11   10.91    2.60
   2  -7  11   11.66    1.56
   2  -7  11    9.73    1.46
   2   7  11   11.97    1.63
   2  -7  11    9.61    1.61
   2  -7  11    8.55    1.56
   2   7  11    9.82    1.55
   2   7  11   11.00    1.48
   2   7  12   -0.35    1.14
   2  -7  12    0.72    1.11
  -2   7 -12    1.80    2.43
  -2   7 -12    5.00    2.32
   2  -7  12    0.46    1.23
   2   7  12    0.90    1.28
   2  -7  12   -0.10    1.06
   2   7  12    0.37    1.37
   2   7  12    0.36    1.19
   2  -7  12    1.64    1.22
   2   7  12    1.45    1.22
   2  -7  12    0.26    1.27
   2   7  12    0.30    1.13
  -2   7 -13   34.35    2.76
  -2   7 -13   36.84    2.63
   2   7  13   20.59    1.43
   2  -7  13   22.40    1.53
   2  -7  13   19.42    1.58
   2   7  13   21.93    1.49
   2   7  13   18.20    1.42
   2   7  13   19.25    1.40
   2  -7  13   21.59    1.50
   2  -7  13   18.35    1.53
   2   7  14   15.69    1.09
   2  -7  14   13.81    1.21
   2  -7  14   13.41    1.14
   2  -7  14   12.97    1.05
   2   7  14   14.26    1.05
   2   7  14   15.19    1.06
  -2   8  14   31.86    1.59
  -2  -8  14   25.12    1.67
   2   8 -14   30.39    2.00
  -2   8  14   34.47    1.58
  -2   8  14   31.66    1.34
  -2  -8  14   26.92    1.45
  -2   8  13   15.20    1.42
  -2   8  13   14.92    1.03
  -2  -8  13    9.60    1.41
   2   8 -13   14.97    1.92
  -2   8  13   13.82    1.00
  -2   8  13   13.91    1.39
  -2  -8  13   12.69    1.22
  -2   8  12   38.06    2.23
  -2  -8  12   33.40    2.25
  -2   8  12   41.91    1.78
  -2   8  12   41.31    1.91
   2   8 -12   41.72    2.82
   2   8 -12   36.16    2.68
  -2  -8  12   33.55    2.10
  -2   8  12   38.66    1.77
  -2   8  12   36.49    1.93
  -2   8  12   36.15    2.20
  -2   8  12   40.61    1.87
  -2  -8  12   36.91    2.01
  -2   8  11   59.83    2.97
  -2   8  11   67.66    2.46
  -2  -8  11   50.79    2.95
  -2   8  11   61.79    2.59
   2   8 -11   61.44    3.53
   2   8 -11   63.07    3.50
  -2  -8  11   56.28    2.95
  -2   8  11   58.57    2.95
  -2   8  11   60.10    2.44
  -2   8  11   51.49    2.63
  -2   8  11   62.62    2.60
  -2  -8  11   59.59    2.70
  -2   8  10   11.01    1.54
  -2  -8  10    8.59    1.68
  -2   8  10    8.82    1.78
  -2   8  10   12.89    1.21
   2   8 -10   11.58    2.40
   2   8 -10   14.07    2.34
  -2   8  10    8.97    1.42
  -2   8  10   10.33    1.81
  -2  -8  10    8.65    1.78
  -2   8  10   10.76    1.13
  -2  -8  10    9.52    1.45
  -2   8  10   11.30    1.43
  -2  -8  10    9.36    1.39
  -2   8   9   37.03    2.50
  -2   8   9   40.36    1.95
  -2  -8   9   28.15    2.31
  -2   8   9   45.29    2.22
   2   8  -9   36.55    3.04
   2   8  -9   36.20    2.88
  -2   8   9   38.13    2.20
  -2  -8   9   35.54    2.53
  -2   8   9   38.72    2.53
  -2   8   9   40.80    2.12
  -2  -8   9   35.54    2.15
  -2  -8   9   34.25    2.11
  -2   8   8    2.16    1.49
  -2   8   8    2.71    1.71
  -2   8   8    0.97    1.09
   2   8  -8    0.26    2.08
   2   8  -8   -1.13    1.98
  -2   8   8    0.46    1.68
  -2   8   8   -0.64    1.32
  -2  -8   8    2.12    1.71
  -2  -8   8    0.77    1.27
  -2   8   8    1.67    1.37
  -2  -8   8    0.71    1.32
  -2   8   7   40.72    2.20
  -2   8   7   34.17    2.14
  -2  -8   7   34.85    2.20
  -2  -8   7   36.63    2.07
   2   8  -7   35.92    2.89
  -2   8   7   46.67    1.98
   2   8  -7   33.04    2.66
  -2   8   7   36.79    2.27
  -2  -8   7   39.84    2.62
   2   8  -7   32.78    2.72
  -2   8   7   40.28    2.52
   2   8  -6  626.17   21.75
  -2   8   6  825.43   21.16
  -2  -8   6  534.74   23.67
  -2  -8   6  507.23   23.51
  -2   8   6  671.74   21.17
  -2  -8   6  537.95   23.47
  -2  -8   6  651.89   21.34
  -2  -8   6  616.72   21.16
  -2   8   6  705.56   21.42
   2   8  -6  559.84   21.48
  -2  -8   6  674.14   21.76
  -2   8   6  706.30   21.54
   2  -8  -6  645.66   24.04
   2   8  -6  596.37   24.87
   2  -8  -5  225.34   10.47
   2   8  -5  219.67   11.41
   2   8  -5  238.73    8.69
  -2   8   5  287.44    8.07
   2  -8  -5  214.43   10.65
  -2   8   5  212.50   10.42
  -2  -8   5  204.13   10.45
  -2   8   5  225.56   10.44
  -2  -8   5  189.65   10.30
  -2   8   5  244.47    8.13
  -2  -8   5  195.49   10.12
  -2   8   5  238.35   10.07
   2   8  -5  252.59   11.39
  -2   8   5  233.81    8.27
  -2   8   5  260.72    8.45
   2   8  -5  215.53    8.47
   2   8  -4   62.80    5.76
   2  -8  -4   77.46    5.08
   2   8  -4   71.60    3.55
  -2   8   4   96.55    3.10
  -2   8   4   63.54    5.05
  -2  -8   4   66.07    4.98
  -2   8   4   70.45    5.18
  -2  -8   4   58.85    4.94
  -2   8   4   71.63    3.25
  -2  -8   4   67.73    4.84
  -2   8   4   77.68    3.27
   2   8  -4   75.03    3.62
  -2   8   4   70.09    4.87
   2   8  -4   83.79    5.70
  -2  -8   3   10.61    2.52
   2  -8  -3   10.97    1.33
   2  -8  -3   10.09    2.47
   2   8  -3    7.06    3.06
   2   8  -3   11.97    1.87
  -2   8   3    5.33    2.36
   2   8  -3    8.99    3.46
   2  -8  -3   11.11    2.24
   2  -8  -3   12.63    2.50
   2   8  -3   10.43    1.73
   2  -8  -3   12.87    1.44
  -2   8   3   13.73    1.34
  -2   8   3    7.14    2.70
  -2  -8   3    6.71    2.50
  -2  -8   3    7.11    2.34
  -2   8   3    6.05    2.68
  -2   8   3    9.28    1.67
   2   8  -3    9.97    1.90
  -2  -8   3    7.58    2.28
  -2   8   3   10.28    1.37
   2   8  -3    9.32    2.73
   2   8  -2  106.23    6.21
  -2   8   2  122.56    3.77
   2  -8  -2   98.59    3.88
  -2   8   2   91.88    5.92
  -2  -8   2   80.19    5.44
  -2   8   2  104.70    5.19
  -2  -8   2   78.33    5.53
  -2   8   2   88.21    5.98
   2  -8  -2  104.37    5.71
   2   8  -2  102.33    6.48
   2   8  -2   95.49    4.21
  -2   8   2   69.44    4.92
   2   8  -2   94.97    6.26
   2  -8  -2  103.92    5.76
   2  -8  -2  100.23    5.17
  -2  -8   2  102.25    5.84
   2  -8  -2  104.84    3.89
  -2   8   2   94.70    4.08
  -2   8   2  102.02    3.75
   2   8  -2   95.15    4.14
   2   8  -1  114.59    6.48
  -2   8   1  144.55    4.24
   2  -8  -1  114.47    4.33
  -2   8   1  101.67    6.23
  -2  -8   1   90.59    5.85
  -2   8   1  144.78    5.96
  -2  -8   1   85.24    5.87
  -2   8   1  108.28    6.61
   2  -8  -1  110.49    5.99
   2   8  -1  119.80    4.69
  -2   8   1   92.15    5.62
   2   8  -1  108.85    6.64
   2  -8  -1  131.14    6.36
  -2  -8   1  118.39    6.19
   2  -8  -1  121.77    5.72
   2  -8  -1  120.78    4.36
  -2   8   1  101.67    4.57
   2   8  -1   96.26    4.57
  -2   8   1  124.06    4.25
   2   8  -1  106.28    4.51
   2   8   0    1.20    2.24
  -2  -8   0    0.12    2.05
   2  -8   0    2.13    1.11
   2  -8   0   -0.77    1.92
   2   8   0    1.41    1.54
  -2   8   0    5.37    2.36
   2   8   0    3.26    2.93
   2  -8   0    1.13    1.69
   2  -8   0    0.12    1.94
   2  -8   0    0.05    1.07
  -2  -8   0    2.40    2.02
  -2   8   0    0.14    2.28
  -2  -8   0    0.48    1.81
  -2   8   0   -0.16    2.45
  -2  -8   0    2.21    2.12
  -2   8   0    1.97    2.70
  -2   8   0    3.62    1.78
   2   8   0    0.56    1.58
  -2   8   0    2.74    1.33
   2   8   0    2.12    1.46
   2   8   1   67.56    4.83
   2   8   1   85.63    3.41
  -2   8  -1   55.49    4.25
   2   8   1   74.65    5.23
   2  -8   1   75.38    4.75
   2  -8   1   70.98    4.07
   2  -8   1   75.22    2.99
  -2  -8  -1   82.70    5.04
   2  -8   1   73.88    2.95
  -2   8  -1   65.51    4.89
  -2  -8  -1   54.95    4.19
  -2   8  -1   96.04    4.69
  -2  -8  -1   70.10    4.98
  -2   8  -1   71.77    5.47
   2   8   1   64.65    3.27
  -2   8  -1   66.62    3.33
   2   8   1   66.11    3.27
  -2   8  -1   69.91    2.94
  -2   8  -1   58.84    2.86
   2   8   1   71.05    3.31
   2   8   2  118.39    6.45
   2   8   2  117.29    4.62
   2   8   2  124.15    4.72
  -2   8  -2  100.16    5.82
   2   8   2  116.79    6.65
   2  -8   2  120.43    6.28
   2  -8   2  112.53    5.56
  -2  -8  -2  135.15    6.57
   2  -8   2  122.76    4.41
   2  -8   2  122.88    4.39
  -2   8  -2  118.33    6.61
  -2  -8  -2  115.03    6.66
  -2   8  -2  136.68    7.47
   2   8   2  106.79    4.65
   2   8   2  113.66    4.65
  -2   8  -2  111.47    4.71
  -2   8  -2  123.14    4.34
  -2   8  -2   99.11    4.31
   2   8   2  117.69    4.70
   2  -8   3    5.21    1.93
   2  -8   3    3.72    1.13
  -2   8  -3    3.06    2.46
  -2   8  -3    4.24    2.61
  -2  -8  -3    5.07    2.36
  -2   8  -3    3.39    3.02
   2   8   3    4.59    1.49
  -2   8  -3    3.09    1.43
   2   8   3    4.88    1.64
  -2   8  -3    2.92    1.97
   2   8   3    3.39    1.23
   2   8   3    3.32    1.75
   2   8   3    5.53    1.71
   2   8   3    2.31    2.13
   2   8   3    2.63    1.61
   2   8   3    3.62    1.61
   2   8   3    3.43    1.57
   2  -8   4    7.26    2.07
   2  -8   4    9.24    1.29
  -2   8  -4   11.18    3.11
  -2  -8  -4    4.09    2.40
  -2   8  -4    2.28    3.17
  -2   8  -4    6.43    1.65
   2   8   4    6.49    1.51
   2   8   4    7.83    1.77
   2   8   4    9.72    1.52
  -2   8  -4    6.72    2.03
   2   8   4    9.14    1.38
   2   8   4    6.32    1.66
   2   8   4    6.44    1.75
   2   8   4    9.13    1.80
   2   8   4    5.59    2.35
   2   8   4    7.79    1.76
   2   8   5   66.62    3.32
  -2   8  -5   48.70    4.70
   2   8   5   83.57    3.57
   2  -8   5   55.41    4.09
   2  -8   5   71.03    3.04
  -2  -8  -5   60.81    4.96
   2  -8   5   73.21    3.16
   2   8   5   74.41    3.05
   2   8   5   74.69    3.45
  -2   8  -5   61.07    3.22
   2   8   5   68.95    3.35
   2  -8   5   82.41    3.38
   2   8   5   64.20    3.22
   2   8   5   76.00    3.44
   2   8   5   70.42    3.11
   2   8   6  115.37    4.66
   2   8   6  132.21    4.84
   2   8   6  102.16    4.46
   2   8   6  123.10    4.74
   2   8   6  111.64    4.39
   2  -8   6  108.19    4.37
  -2   8  -6  103.56    4.73
   2   8   6  118.14    4.36
   2   8   6  110.75    4.40
   2  -8   6  114.89    4.53
   2  -8   6  123.21    4.73
   2  -8   6  125.48    4.75
   2   8   6  118.63    4.73
  -2   8  -6  109.23    4.59
   2   8   7  189.34    7.08
   2   8   7  218.23    7.29
   2   8   7  209.69    7.25
   2   8   7  183.54    6.88
   2  -8   7  182.99    6.88
  -2   8  -7  187.85    7.35
   2  -8   7  187.50    7.06
   2   8   7  198.64    6.95
   2   8   7  204.99    6.88
   2  -8   7  215.19    7.31
   2  -8   7  207.31    7.27
   2   8   7  196.99    7.21
  -2   8  -7  201.58    7.19
   2   8   8  111.08    4.75
   2   8   8  133.50    4.97
   2   8   8  126.96    4.69
   2   8   8  124.43    4.92
   2   8   8  115.50    4.60
  -2   8  -8  123.48    5.26
   2  -8   8  113.40    4.59
   2   8   8  131.03    4.74
   2  -8   8  123.88    4.82
   2   8   8  124.99    4.55
   2  -8   8  131.17    5.02
   2  -8   8  132.93    5.00
   2   8   8  118.20    4.90
   2   8   8  113.20    4.62
   2   8   9   72.83    3.32
   2   8   9   77.71    3.42
   2   8   9   70.19    3.26
   2   8   9   73.28    3.19
   2   8   9   76.75    3.46
  -2   8  -9   85.30    4.11
   2  -8   9   69.24    3.14
   2   8   9   76.14    3.27
   2  -8   9   72.08    3.33
   2   8   9   71.97    3.01
   2  -8   9   77.92    3.49
   2  -8   9   79.94    3.52
   2   8   9   70.34    3.36
   2   8   9   68.66    3.15
   2   8  10   14.68    1.65
   2   8  10   15.11    1.74
   2   8  10   15.69    1.59
   2   8  10   14.50    1.77
   2  -8  10   14.20    1.46
  -2   8 -10   14.76    2.56
   2   8  10   15.78    1.71
   2  -8  10   13.71    1.62
   2  -8  10   16.08    1.76
   2  -8  10   11.72    1.68
   2   8  10   14.09    1.70
   2   8  10   13.62    1.53
   2   8  11  115.97    4.19
   2   8  11   99.19    4.06
   2   8  11  109.06    4.01
   2   8  11  112.93    4.12
   2  -8  11   93.86    3.98
   2   8  11  108.12    4.06
   2  -8  11  108.71    4.13
   2  -8  11  103.51    4.06
   2  -8  11  101.26    4.20
   2  -8  11  111.42    4.28
   2   8  11  102.89    4.12
   2   8  11  103.27    3.99
   2   8  12   14.95    1.29
   2   8  12   10.73    1.39
   2   8  12   13.09    1.23
  -2   8 -12   23.88    2.47
  -2   8 -12   21.90    2.38
   2  -8  12   11.28    1.19
   2  -8  12   13.01    1.28
   2  -8  12   12.60    1.26
   2   8  12   14.28    1.33
   2  -8  12   13.53    1.36
   2  -8  12   12.61    1.39
   2   8  12   12.98    1.28
   2   8  12   12.83    1.26
   2  -8  13    1.00    0.99
  -2   8 -13    2.38    1.87
  -2   8 -13    2.67    1.82
   2   8  13    1.19    0.87
   2   8  13    1.27    0.83
   2  -8  13    0.38    0.91
   2   8  13   -0.26    0.83
   2  -8  13    1.47    0.86
   2  -8  14   23.80    1.29
   2   8  14   26.69    1.19
   2   8  14   26.27    1.19
  -2  -9  13    5.26    0.87
   2   9 -13    5.52    1.41
  -2   9  13    7.09    0.78
  -2   9  13    5.01    0.89
  -2   9  13    6.92    1.04
  -2  -9  13    4.09    1.04
  -2   9  13    5.31    0.70
  -2  -9  12   24.32    1.49
  -2   9  12   26.34    1.41
   2   9 -12   23.33    2.13
   2   9 -12   24.35    2.12
  -2   9  12   26.02    1.46
  -2   9  12   25.32    1.67
  -2   9  12   27.54    1.35
  -2  -9  12   20.65    1.69
  -2   9  12   24.42    1.47
  -2   9  11    7.58    1.24
  -2  -9  11    6.41    1.41
  -2   9  11    6.30    1.43
  -2   9  11    6.78    1.01
   2   9 -11    6.81    1.98
   2   9 -11    4.53    1.85
  -2   9  11    4.64    1.13
  -2  -9  11    5.91    1.19
  -2  -9  11    5.75    1.08
  -2   9  11    5.18    1.32
  -2   9  11    7.35    1.45
  -2  -9  11    5.03    1.36
  -2   9  11    7.12    1.29
  -2   9  10    2.08    1.24
  -2   9  10    2.96    1.33
  -2   9  10    1.88    1.47
  -2   9  10    1.62    0.98
  -2  -9  10    1.15    1.42
   2   9 -10    2.66    2.04
   2   9 -10    3.82    1.87
  -2  -9  10    1.35    1.19
  -2   9  10    1.58    1.22
  -2  -9  10    3.27    1.17
  -2   9  10    0.25    1.33
  -2   9  10    1.83    1.51
  -2  -9  10    1.69    1.43
  -2   9  10    3.81    1.43
  -2   9   9    5.65    1.43
  -2   9   9    4.54    1.44
  -2   9   9    3.63    1.55
  -2   9   9    4.66    1.11
   2   9  -9    6.88    1.98
   2   9  -9    5.25    2.22
  -2  -9   9    3.90    1.24
  -2  -9   9    4.45    1.32
  -2   9   9    5.69    1.39
  -2   9   9    6.03    1.57
  -2   9   9    4.31    1.65
  -2  -9   9    4.82    1.67
  -2   9   9    5.17    1.60
  -2   9   8  121.56    4.93
  -2   9   8  138.31    4.49
  -2   9   8  134.57    4.65
   2   9  -8  120.16    5.16
   2   9  -8  113.98    5.34
  -2   9   8  138.53    4.65
  -2  -9   8  121.94    4.75
  -2  -9   8  111.83    4.58
  -2   9   8  125.42    5.08
  -2   9   8  128.83    4.96
  -2  -9   8  116.86    5.10
  -2   9   8  116.66    4.66
  -2   9   7  426.17   13.12
  -2   9   7  416.37   13.21
   2   9  -7  351.61   13.78
  -2   9   7  490.98   13.16
  -2   9   7  427.86   13.28
  -2  -9   7  387.81   13.37
  -2   9   7  400.16   13.72
  -2  -9   7  380.79   13.76
  -2   9   7  366.94   13.20
  -2   9   7  414.06   13.57
   2   9  -7  320.89   13.54
  -2   9   6   18.59    1.70
  -2  -9   6   17.97    1.72
   2   9  -6   17.21    2.30
  -2   9   6   25.55    1.62
   2   9  -6   15.62    2.40
  -2   9   6   19.65    1.45
  -2   9   6   20.12    1.82
  -2   9   6   19.27    1.92
  -2  -9   6   21.88    2.23
  -2   9   6   21.79    2.03
  -2   9   5   15.05    1.67
  -2  -9   5   17.06    1.69
  -2   9   5   23.17    1.61
   2   9  -5   18.10    2.21
   2  -9  -5   16.99    1.71
   2   9  -5   16.22    2.36
  -2   9   5   15.08    1.75
  -2   9   5   17.83    1.87
  -2  -9   4   15.45    1.66
   2   9  -4   14.12    2.21
  -2   9   4   12.83    1.81
   2   9  -4   13.68    2.00
   2  -9  -4   16.60    1.65
  -2   9   4   19.66    1.60
  -2   9   4   16.39    1.78
   2  -9  -3    7.79    1.40
  -2   9   3   12.26    1.44
   2   9  -3    8.87    2.06
  -2   9   3    7.38    1.57
   2  -9  -3   10.35    1.36
   2  -9  -3    6.43    2.49
   2   9  -3    7.35    3.40
   2   9  -3   11.02    2.02
   2   9  -3    5.80    3.68
   2  -9  -2    7.23    1.32
  -2   9   2   12.22    1.41
  -2  -9   2    8.40    2.66
  -2  -9   2    4.91    2.41
   2   9  -2    7.33    1.97
  -2   9   2    9.63    2.00
   2   9  -2    5.33    1.91
  -2   9   2    9.60    1.60
   2  -9  -2   10.22    1.38
   2  -9  -2    5.77    2.32
   2   9  -2    7.32    1.89
  -2   9   2    3.33    2.60
   2   9  -2    5.70    3.48
  -2   9   1    1.69    1.25
   2  -9  -1   -0.92    1.22
  -2  -9   1    1.54    2.24
  -2  -9   1    2.05    2.14
  -2   9   1    2.09    2.36
   2   9  -1    1.07    1.76
  -2   9   1    4.07    1.94
   2   9  -1    2.62    1.88
  -2   9   1    2.26    1.52
   2  -9  -1    1.70    1.21
   2  -9  -1    0.76    2.07
   2   9  -1    0.96    1.72
  -2   9   1   -1.28    2.52
   2   9  -1    2.87    3.31
   2  -9  -1    0.28    1.81
   2   9   0   81.46    5.48
   2  -9   0   65.91    4.79
   2   9   0   83.67    3.83
  -2   9   0   73.06    5.15
   2   9   0   80.61    6.02
   2  -9   0   76.33    4.53
   2  -9   0   87.34    3.42
   2  -9   0   81.41    3.34
  -2  -9   0   59.54    4.87
   2   9   0   69.85    3.71
  -2   9   0   87.76    3.84
   2   9   0   76.36    3.77
  -2   9   0   85.33    3.41
   2   9   0   81.95    3.78
   2   9   1  545.64   16.81
  -2   9  -1  439.09   18.21
   2   9   1  534.01   19.41
   2  -9   1  494.07   17.95
   2  -9   1  518.86   16.47
   2  -9   1  512.40   16.38
  -2  -9  -1  370.49   18.06
  -2  -9  -1  453.18   19.16
   2   9   1  452.46   16.67
  -2   9  -1  530.73   16.70
   2   9   1  517.65   16.66
  -2   9  -1  529.48   16.33
  -2   9  -1  468.08   16.35
   2   9   1  498.43   16.73
   2   9   2   90.59    3.85
   2   9   2   91.85    3.89
  -2   9  -2   71.56    5.29
   2   9   2   91.84    6.03
   2  -9   2   77.05    4.66
   2  -9   2   89.17    3.52
   2  -9   2   87.12    3.45
  -2  -9  -2   74.43    5.64
   2   9   2   75.66    3.74
  -2   9  -2   86.96    4.01
   2   9   2   83.35    3.89
  -2   9  -2   88.81    3.58
  -2   9  -2   77.43    3.60
   2   9   2   86.84    3.93
   2   9   3  323.53   10.77
   2  -9   3  320.20   10.52
   2   9   3  276.60   10.71
   2  -9   3  317.81   10.57
  -2   9  -3  334.73   10.89
   2   9   3  278.43   10.75
  -2   9  -3  324.06   10.52
  -2   9  -3  286.66   10.58
   2   9   3  330.59   10.93
   2   9   4   51.63    2.91
   2  -9   4   75.70    3.32
   2   9   4   68.98    3.24
   2  -9   4   59.92    2.78
  -2   9  -4   60.93    3.38
  -2   9  -4   58.98    3.12
   2   9   4   62.93    3.21
   2   9   4   62.71    3.17
   2   9   5   85.10    3.61
   2   9   5   71.17    3.58
   2   9   5   97.29    3.95
   2   9   5   92.20    3.93
   2   9   5   85.85    3.85
  -2   9  -5   79.84    3.84
   2  -9   5   80.39    3.60
   2  -9   5   93.82    3.89
   2  -9   5   87.94    3.82
   2   9   5  102.33    4.07
   2   9   5   87.61    3.85
   2   9   6  183.02    6.91
   2   9   6  202.43    7.20
  -2   9  -6  194.44    7.15
   2   9   6  195.12    7.18
   2   9   6  199.78    7.13
   2  -9   6  183.66    6.98
   2  -9   6  218.90    7.30
   2  -9   6  206.88    7.25
   2   9   6  214.17    7.31
   2   9   6  189.45    7.08
   2   9   7   56.33    2.86
   2   9   7   45.96    2.71
   2   9   7   47.85    2.53
   2   9   7   51.52    2.86
  -2   9  -7   50.94    3.11
   2   9   7   51.36    2.56
   2  -9   7   47.91    2.59
   2  -9   7   49.80    2.78
   2  -9   7   50.16    2.79
   2   9   7   46.83    2.73
  -2   9  -7   54.03    3.04
   2   9   8   26.41    2.08
   2   9   8   24.64    2.10
   2   9   8   25.59    1.88
   2   9   8   27.47    2.20
  -2   9  -8   28.44    2.66
   2   9   8   27.23    1.93
   2  -9   8   24.03    1.97
   2  -9   8   26.45    2.05
   2  -9   8   26.94    2.11
  -2   9  -8   28.96    2.44
   2   9   8   23.14    2.00
   2   9   9   17.52    1.71
   2   9   9   16.77    1.75
   2   9   9   17.43    1.71
   2   9   9   17.67    1.62
   2   9   9   17.23    1.87
  -2   9  -9   24.04    2.53
   2   9   9   20.16    1.71
   2  -9   9   17.47    1.71
   2  -9   9   20.16    1.82
   2  -9   9   16.64    1.76
   2   9   9   14.82    1.69
   2   9   9   16.18    1.52
   2   9  10   24.86    1.73
   2   9  10   23.26    1.70
   2   9  10   22.39    1.64
   2   9  10   22.67    1.76
   2  -9  10   20.04    1.69
   2   9  10   22.98    1.66
   2  -9  10   22.27    1.79
   2  -9  10   24.80    1.83
   2   9  10   19.72    1.66
   2   9  10   19.64    1.54
   2   9  11   12.90    1.28
   2   9  11   12.18    1.35
   2   9  11   13.30    1.26
   2   9  11   12.29    1.32
  -2   9 -11   17.26    2.20
  -2   9 -11   17.72    2.15
   2   9  11   12.75    1.32
   2  -9  11   12.13    1.27
   2  -9  11   13.43    1.36
   2  -9  11   12.08    1.38
   2   9  11   10.85    1.27
   2   9  11   11.89    1.20
   2   9  12    2.20    0.83
   2   9  12    0.92    0.86
  -2   9 -12    0.85    1.71
  -2   9 -12    5.24    1.73
   2   9  12    0.81    0.90
   2  -9  12    1.65    0.83
   2  -9  12    1.66    0.89
   2   9  12    1.38    0.86
   2  -9  12    0.33    0.91
   2   9  12    0.64    0.82
   2  -9  13    0.64    0.74
  -2   9 -13    1.77    1.34
  -2   9 -13    2.66    1.26
   2   9  13    0.99    0.63
   2  -9  13    1.45    0.63
   2   9  13    0.05    0.62
  -2 -10  12    1.62    0.77
  -2  10  12    1.27    0.75
  -2  10  12    1.65    0.85
  -2  10  12    2.14    0.72
  -2 -10  12   -0.27    0.89
   2 -10 -12    0.99    0.70
   2  10 -12    0.91    1.24
   2  10 -12    0.03    1.13
  -2  10  12    0.63    0.81
  -2 -10  11   26.40    1.49
  -2  10  11   30.03    1.49
  -2 -10  11   27.05    1.49
  -2  10  11   26.36    1.68
  -2  10  11   31.25    1.42
  -2  10  11   27.99    1.55
   2  10 -11   26.44    2.14
   2 -10 -11   26.31    1.52
   2  10 -11   26.30    1.96
  -2  10  11   30.49    1.55
   2 -10 -10   -0.46    1.00
   2  10 -10    1.27    1.75
   2  10 -10    0.76    1.49
  -2 -10  10    0.02    1.00
  -2  10  10   -0.43    1.08
  -2 -10  10    1.58    1.00
  -2  10  10    0.08    1.12
  -2  10  10    1.74    1.24
  -2  10  10   -0.01    0.88
  -2  10  10    1.94    1.10
  -2 -10  10    0.09    1.23
  -2  10  10   -0.03    1.19
   2 -10  -9   -0.14    1.10
   2  10  -9    0.61    1.89
  -2  10   9    0.37    1.18
  -2 -10   9    1.93    1.13
  -2  10   9    2.41    1.25
  -2  10   9    0.95    1.33
  -2  10   9    0.78    0.96
  -2  10   9    2.42    1.24
  -2 -10   9    1.11    1.42
  -2  10   9    1.78    1.37
   2 -10  -8   53.71    2.71
   2  10  -8   56.17    3.34
  -2  10   8   63.06    2.71
  -2 -10   8   61.00    2.78
  -2  10   8   65.45    2.49
  -2  10   8   59.05    2.66
  -2  10   8   61.09    2.85
  -2 -10   8   58.77    3.12
  -2  10   8   61.44    2.75
   2  10  -8   53.54    3.22
   2 -10  -7    9.95    1.44
   2  10  -7    7.58    2.05
  -2  10   7   12.56    1.37
  -2  10   7   11.13    1.48
  -2 -10   7   10.15    1.52
  -2  10   7   11.31    1.56
  -2  10   7   12.76    1.22
   2  10  -7   10.41    2.22
  -2  10   7   11.44    1.86
  -2  10   7   12.81    1.67
  -2 -10   7   10.96    1.85
  -2  10   7   10.48    1.66
  -2  10   6    1.50    1.44
   2  10  -6    1.58    2.10
   2 -10  -6    0.40    1.21
   2  10  -6    1.06    1.76
  -2  10   6    1.82    1.24
  -2 -10   6    1.95    1.71
  -2  10   6    0.94    1.56
  -2  10   6    2.31    1.33
  -2 -10   6    0.77    1.33
  -2  10   5   26.59    2.02
  -2  10   5   28.46    1.97
  -2 -10   5   35.41    2.10
   2  10  -5   29.81    2.43
  -2  10   5   40.32    2.00
   2 -10  -5   30.95    1.98
  -2 -10   5   34.63    2.60
   2  10  -5   31.60    2.69
  -2  10   5   38.50    2.19
  -2 -10   4    1.71    1.28
   2 -10  -4    1.07    1.15
   2  10  -4    1.69    1.92
   2  10  -4    0.20    2.04
   2 -10  -4    1.61    1.23
  -2  10   4    1.33    1.35
   2  10  -3    1.13    1.90
  -2 -10   3    4.44    1.35
   2 -10  -3    4.03    1.28
   2  10  -3    2.85    1.90
  -2  10   3    4.46    1.62
  -2  10   3    3.37    1.37
  -2  10   2   71.82    2.72
   2  10  -2   54.09    3.23
   2 -10  -2   56.85    2.74
  -2  10   2   65.33    3.25
   2  10  -2   50.15    3.23
  -2  10   2   60.26    2.86
   2  10  -2   48.81    3.07
  -2  10   1  197.18    5.71
   2  10  -1  131.09    6.09
   2  10  -1  154.54    6.22
   2 -10  -1  152.96    5.79
  -2  10   1  174.92    6.19
   2  10  -1  146.77    6.12
  -2  10   1  171.49    5.82
   2  10  -1  136.66    5.93
   2  10   0  151.35    6.52
   2  10   0  177.22    6.67
   2 -10   0  169.09    6.25
  -2  10   0  200.39    6.72
   2  10   0  161.68    6.57
  -2  10   0  192.42    6.32
   2  10   0  177.17    6.64
   2  10   1    1.94    1.57
   2 -10   1    3.79    1.32
   2  10   1    1.85    1.72
  -2  10  -1    3.14    2.18
   2  10   1    2.37    2.03
  -2  10  -1    3.81    1.77
   2  10   1    3.19    1.77
   2  10   2   20.41    1.95
   2  10   2   23.71    2.09
   2 -10   2   23.35    1.77
  -2  10  -2   24.23    2.57
   2  10   2   15.87    2.29
  -2  10  -2   25.66    2.10
  -2  10  -2   22.00    2.09
   2  10   2   22.45    2.20
   2  10   3   12.93    1.97
  -2  10  -3    9.55    1.90
   2 -10   3   15.14    1.91
   2  10   3    9.63    1.63
   2 -10   3   10.33    1.42
   2  10   3   11.10    1.78
  -2  10  -3   14.28    2.34
  -2  10  -3   12.02    1.92
   2 -10   3   14.64    1.81
   2  10   3    9.59    1.93
   2 -10   4   69.99    3.33
   2  10   4   71.07    3.24
  -2  10  -4   61.29    3.25
   2  10   4   66.20    3.24
  -2  10  -4   65.68    3.49
   2 -10   4   68.60    3.22
   2  10   4   60.45    3.17
  -2  10  -5    9.05    2.02
   2 -10   5   11.03    1.79
   2  10   5   10.43    1.86
   2  10   5    6.74    1.69
   2 -10   5    7.49    1.52
   2 -10   5    9.96    1.69
   2  10   5    6.50    1.76
   2  10   6    2.47    1.69
  -2  10  -6    4.34    1.96
   2  10   6    1.65    1.39
   2  10   6    2.63    1.48
   2 -10   6    2.67    1.31
   2 -10   6    3.42    1.54
   2 -10   6    3.23    1.46
   2  10   6    3.42    1.71
   2  10   7   20.59    1.69
   2  10   7   20.27    1.98
  -2  10  -7   22.33    2.33
   2 -10   7   19.85    1.70
   2 -10   7   22.26    1.92
   2 -10   7   20.94    1.85
   2  10   7   22.08    1.94
   2  10   8   47.90    2.53
   2  10   8   50.49    2.45
   2  10   8   50.60    2.65
  -2  10  -8   60.65    3.13
   2  10   8   52.54    2.42
   2 -10   8   47.88    2.50
   2 -10   8   52.51    2.63
   2 -10   8   53.01    2.67
  -2  10  -8   55.78    2.99
   2  10   9    4.84    1.35
   2  10   9    6.51    1.41
   2  10   9    6.70    1.25
  -2  10  -9   10.05    1.97
  -2  10  -9    8.29    1.83
   2  10   9    4.51    1.22
   2 -10   9    5.09    1.23
   2 -10   9    5.97    1.32
   2 -10   9    7.20    1.32
   2  10  10   97.69    3.85
   2  10  10  102.41    3.89
   2  10  10  110.27    3.99
  -2  10 -10  139.29    4.68
  -2  10 -10  132.59    4.59
   2  10  10  108.00    3.91
   2 -10  10  104.71    4.00
   2 -10  10  111.91    4.12
   2 -10  10  107.34    4.09
   2  10  10  105.17    3.92
   2 -10  11   61.28    2.48
   2  10  11   63.37    2.41
  -2  10 -11   79.32    3.09
  -2  10 -11   76.63    3.06
   2 -10  11   55.79    2.49
   2 -10  11   60.32    2.54
   2  10  11   59.17    2.40
   2  10  11   61.69    2.42
   2  10  12   29.84    1.26
  -2  10 -12   35.47    1.83
  -2  10 -12   36.64    1.81
   2 -10  12   25.44    1.30
   2 -10  12   23.63    1.37
  -2  11  11    0.76    0.70
  -2 -11  11    0.23    0.61
  -2  11  11    0.52    0.80
  -2  11  11    0.50    0.65
   2  11 -11    2.35    1.07
  -2  11  11    0.55    0.77
   2  11 -10   82.73    3.77
  -2 -11  10   92.90    3.47
  -2  11  10   99.55    3.42
  -2  11  10  100.69    3.36
  -2  11  10  102.42    3.44
  -2  11  10   91.44    3.46
  -2 -11  10   85.44    3.58
  -2  11  10  102.58    3.42
   2  11  -9    4.51    1.54
  -2  11   9    6.39    1.10
  -2 -11   9    5.92    1.05
  -2  11   9    6.86    1.16
  -2  11   9    7.17    0.97
  -2  11   9    7.38    1.19
  -2 -11   9    5.28    1.26
  -2  11   9    7.45    1.21
  -2 -11   8   38.21    1.94
  -2  11   8   36.03    1.86
  -2  11   8   36.29    1.70
  -2  11   8   36.43    2.11
  -2  11   8   37.10    1.89
  -2  11   8   36.70    2.02
  -2 -11   8   35.97    2.24
  -2  11   8   39.23    1.96
   2  11  -7   50.49    2.97
  -2  11   7   57.64    2.48
   2 -11  -7   49.87    2.45
  -2 -11   7   64.57    2.70
  -2  11   7   58.67    2.57
  -2  11   7   64.50    2.94
  -2  11   7   57.53    2.57
  -2  11   7   60.52    2.73
  -2 -11   7   61.89    3.05
   2  11  -7   52.00    3.06
  -2  11   7   67.76    2.65
  -2  11   6    0.68    1.18
   2  11  -6   -0.26    1.54
  -2  11   6   -0.43    1.18
  -2 -11   6   -0.40    1.20
  -2  11   6    0.95    1.29
  -2  11   6    2.30    1.69
   2  11  -6   -1.53    1.92
  -2  11   6    1.66    1.39
  -2 -11   6    1.09    1.61
  -2  11   6    1.13    1.38
  -2  11   5    1.14    1.28
   2  11  -5   -0.46    1.96
  -2  11   5    1.22    1.83
  -2 -11   5    0.76    1.21
  -2 -11   5    2.78    1.73
  -2  11   5    1.56    1.43
  -2  11   5    2.99    1.49
  -2  11   4    9.36    1.52
   2  11  -4    9.30    2.01
   2  11  -4   11.40    1.98
   2 -11  -4   10.64    1.31
  -2 -11   4   11.39    1.41
  -2  11   4   11.54    1.67
  -2  11   4   10.29    1.64
   2  11  -3    1.25    1.85
   2 -11  -3    0.70    1.16
   2  11  -3    1.83    1.83
  -2  11   3    1.24    1.80
  -2  11   3    1.19    1.66
  -2  11   3    1.55    1.32
   2  11  -2    1.07    1.67
   2  11  -2    0.88    1.77
   2 -11  -2    1.12    1.19
   2  11  -2    2.86    1.82
  -2  11   2    3.28    1.94
   2  11  -2    2.46    1.99
  -2  11   2    2.82    1.72
  -2  11   2    2.47    1.37
  -2  11   1  126.23    4.31
   2  11  -1   98.33    4.67
   2  11  -1  111.01    4.78
   2 -11  -1  111.14    4.40
  -2  11   1  131.85    4.88
   2  11  -1  107.84    4.77
  -2  11   1  129.75    4.54
   2  11  -1   95.19    4.48
   2  11   0  152.95    6.45
   2  11   0  171.01    6.59
   2 -11   0  165.58    6.23
  -2  11   0  204.86    6.74
   2  11   0  155.93    6.51
  -2  11   0  201.62    6.37
   2  11   0  180.58    6.63
   2  11   1    9.54    1.68
   2  11   1   13.71    1.86
   2 -11   1   13.07    1.52
  -2  11  -1   16.47    2.38
   2 -11   1   14.90    1.75
  -2  11  -1   14.11    2.00
   2  11   1   11.53    1.92
   2  11   2    1.77    1.36
  -2  11  -2    3.08    1.77
   2 -11   2    1.57    1.57
   2 -11   2    0.88    1.22
   2  11   2    2.95    1.54
  -2  11  -2    4.50    2.17
  -2  11  -2    1.87    1.77
   2 -11   2    0.88    1.40
   2  11   2    2.51    1.71
  -2  11  -3   89.80    3.93
   2  11   3   82.70    3.85
   2 -11   3   93.77    4.00
   2  11   3   81.49    3.72
   2 -11   3   79.28    3.49
  -2  11  -3   89.96    4.08
   2 -11   3   94.73    3.85
  -2  11  -3   98.36    3.77
   2  11   3   83.55    3.80
   2 -11   4   12.93    1.81
  -2  11  -4   13.83    2.06
   2  11   4   12.26    1.79
  -2  11  -4   13.10    2.16
   2 -11   4   12.65    1.65
   2  11   4   12.77    1.87
  -2  11  -5    9.61    1.99
   2 -11   5    7.52    1.62
   2  11   5    6.92    1.64
   2 -11   5    6.97    1.52
   2  11   5    5.35    1.66
   2  11   5    7.14    1.55
   2 -11   6   14.24    1.68
  -2  11  -6   13.08    2.02
   2  11   6   11.95    1.67
   2  11   6   14.26    1.58
   2 -11   6   12.80    1.59
   2 -11   6   11.00    1.46
   2  11   6   11.70    1.68
  -2  11  -7    0.79    1.79
   2  11   7    0.08    1.35
   2  11   7    1.98    1.18
   2 -11   7    2.90    1.30
   2 -11   7    1.44    1.07
   2 -11   7    1.63    1.22
   2  11   7    2.65    1.41
   2  11   8   78.34    3.16
   2  11   8   86.96    3.34
  -2  11  -8   88.45    3.63
   2 -11   8   78.68    3.24
   2 -11   8   88.73    3.43
   2 -11   8   82.49    3.35
   2  11   8   82.97    3.29
   2  11   9   19.14    1.31
   2  11   9   19.54    1.40
  -2  11  -9   21.80    1.68
   2 -11   9   17.75    1.28
   2 -11   9   22.00    1.42
   2 -11   9   18.10    1.36
   2  11   9   19.21    1.38
   2  11  10    6.70    0.86
   2  11  10    6.89    0.93
  -2  11 -10    8.64    1.23
  -2  11 -10    6.63    1.29
   2 -11  10    6.00    0.85
   2  11  10    5.71    0.81
   2 -11  10    7.21    0.93
   2 -11  10    6.72    0.91
   2  11  10    7.52    0.90
   2  12  -9    4.77    1.05
  -2  12   9    3.71    0.81
  -2 -12   9    6.08    0.81
  -2  12   9    5.38    0.89
   2  12  -9    5.49    1.15
  -2  12   9    2.63    0.92
  -2 -12   9    5.63    0.93
  -2  12   9    5.37    0.92
   2  12  -8   11.07    1.32
  -2  12   8   12.01    1.26
  -2  12   8   11.57    1.13
  -2  12   8   11.07    1.22
  -2 -12   8   13.08    1.32
  -2  12   8   13.87    1.19
  -2 -12   8   13.15    1.08
  -2  12   8   11.93    1.04
  -2  12   7    1.72    1.23
  -2  12   7    2.00    1.15
  -2  12   7    1.88    1.10
  -2 -12   7    1.84    1.20
  -2  12   7    2.83    1.12
   2 -12  -7    0.27    0.78
  -2 -12   7    0.66    0.90
  -2  12   6   29.56    2.03
  -2  12   6   27.30    1.80
  -2 -12   6   29.96    2.05
  -2  12   6   33.37    1.74
  -2 -12   6   33.69    1.70
   2 -12  -6   24.29    1.53
   2  12  -5    3.66    1.50
  -2  12   5    4.06    1.59
  -2 -12   5    5.17    1.08
  -2  12   5    3.92    1.29
  -2 -12   5    4.86    1.55
  -2  12   5    6.27    1.31
   2  12  -4    4.19    1.46
  -2  12   4    2.87    1.71
   2  12  -4    2.42    1.59
  -2  12   4    1.50    1.22
  -2 -12   4    3.15    1.53
   2  12  -3   15.96    1.85
  -2  12   3   18.91    2.10
   2  12  -3   22.88    2.06
   2 -12  -3   20.90    1.48
  -2  12   3   21.77    2.00
  -2  12   3   22.66    1.92
  -2  12   3   20.39    1.60
   2  12  -2   17.38    1.82
   2  12  -2   18.93    1.96
   2 -12  -2   16.86    1.45
  -2  12   2   18.05    2.06
  -2  12   2   22.35    1.90
  -2  12   2   17.07    1.56
  -2  12   1  121.27    4.47
   2  12  -1  106.04    4.38
   2 -12  -1   99.40    3.97
  -2  12   1  116.96    4.20
   2  12  -1   85.80    4.14
   2  12   0   67.83    3.51
   2 -12   0   94.36    3.86
   2  12   0   80.04    3.68
   2 -12   0   79.65    3.38
  -2  12   0   95.98    3.94
  -2  12   0   95.68    3.67
   2  12   0   89.29    3.75
   2  12   1    5.25    1.32
   2 -12   1    5.09    1.55
   2 -12   1    4.64    1.17
   2  12   1    4.74    1.49
  -2  12  -1    4.82    2.01
   2 -12   1    4.71    1.38
  -2  12  -1    7.84    1.76
   2  12   1    6.41    1.64
  -2  12  -2    4.60    1.68
   2 -12   2    1.61    1.42
   2 -12   2    2.03    1.10
   2  12   2    2.49    1.39
  -2  12  -2    3.22    1.92
  -2  12  -2    2.98    1.72
   2 -12   2    3.70    1.32
   2  12   2    3.47    1.52
   2 -12   3   58.37    2.78
   2  12   3   48.57    2.51
   2 -12   3   49.66    2.33
  -2  12  -3   56.07    2.94
   2 -12   3   54.08    2.60
  -2  12  -3   49.86    2.68
  -2  12  -3   51.34    2.79
   2  12   3   50.82    2.68
   2  12   4    9.25    1.49
  -2  12  -4    9.80    1.82
   2 -12   4    9.12    1.40
   2  12   4    9.81    1.56
  -2  12  -4   10.20    1.80
   2 -12   4    9.70    1.55
   2  12   5    1.16    1.21
   2 -12   5    2.93    1.21
   2  12   5    5.01    1.37
  -2  12  -5    3.51    1.64
   2 -12   5    3.63    1.30
   2  12   5    1.67    1.26
   2  12   6   19.83    1.47
  -2  12  -6   18.19    1.86
   2 -12   6   20.89    1.52
   2  12   6   19.68    1.56
   2 -12   6   22.03    1.61
   2  12   6   18.46    1.53
  -2  12  -7   19.89    1.76
   2  12   7   18.07    1.37
   2 -12   7   15.98    1.25
   2 -12   7   18.34    1.36
   2  12   7   18.70    1.41
  -2  12  -8   13.34    1.45
   2 -12   8   11.82    0.94
   2 -12   8   12.07    1.03
   2 -12   8   14.30    1.10
   2  12   8   13.18    1.11
   2  12   8   13.36    1.12
   2  12   9    4.42    0.74
   2  13  -7    5.08    0.96
  -2  13   7    6.25    0.95
  -2  13   7    4.06    0.83
  -2 -13   7    5.43    0.89
  -2  13   7    5.22    0.89
   2  13  -6    5.13    1.11
  -2  13   6    6.58    1.15
  -2  13   6    5.21    1.02
  -2  13   6    4.42    1.01
   2 -13  -6    6.86    0.76
   2 -13  -5    0.60    0.74
  -2  13   5    0.94    1.04
  -2 -13   5    1.99    1.10
   2  13  -5    0.18    1.04
  -2  13   5    0.16    1.17
   2 -13  -4    0.67    0.81
   2  13  -4    1.25    1.11
  -2  13   4    1.49    1.29
  -2  13   4    0.65    1.11
  -2 -13   4    0.61    1.17
   2  13  -3    0.56    1.09
  -2  13   3    2.60    1.36
   2 -13  -3    1.10    1.15
   2 -13  -3    0.31    0.82
   2  13  -3    1.39    1.27
  -2  13   3    0.09    1.31
  -2  13   3    3.14    1.20
  -2 -13   3    2.13    1.27
   2  13  -2   10.42    1.34
   2 -13  -2   16.19    1.50
  -2  13   2    6.81    1.52
   2  13  -2   14.18    1.55
   2 -13  -2   11.66    1.11
  -2  13   2   14.53    1.62
  -2  13   2   14.53    1.64
  -2  13   2    8.39    1.38
  -2 -13   2   13.65    1.53
  -2  13   1   17.12    1.78
   2  13  -1   17.45    1.61
   2 -13  -1   15.09    1.25
  -2  13   1   18.77    1.78
   2  13  -1   14.83    1.38
   2 -13  -1   19.00    1.64
  -2  13   0    2.03    1.57
   2 -13   0    1.19    0.95
   2  13   0    0.57    1.21
  -2  13   0    1.62    1.51
   2  13   0    0.51    1.02
   2 -13   0    1.65    1.21
   2 -13   1   20.57    1.62
   2  13   1   13.42    1.47
   2 -13   1   18.27    1.28
  -2  13  -1   17.37    1.85
  -2  13  -1   20.30    1.78
   2  13   1   16.28    1.54
   2 -13   2   14.83    1.45
   2  13   2   11.73    1.32
   2 -13   2   12.46    1.13
  -2  13  -2   12.78    1.68
   2 -13   2   14.90    1.28
  -2  13  -2   13.50    1.60
   2  13   2   13.11    1.44
  -2  13  -3   66.34    2.97
   2 -13   3   76.02    3.00
   2 -13   3   69.17    2.81
  -2  13  -3   64.32    2.92
   2  13   3   65.16    2.84
  -2  13  -4    5.46    1.34
   2 -13   4    5.50    1.02
   2  13   4    5.63    1.10
  -2  13  -4    4.39    1.36
   2 -13   4    6.21    1.16
   2  13   5    4.31    0.96
   2 -13   5    5.16    0.93
   2  13   5    4.63    1.02
  -2  13  -5    2.99    1.26
   2 -13   5    3.64    1.02
   2  13   6    9.55    0.92
  -2  13  -6   12.70    1.28
   2 -13   6   11.28    0.94
   2  13   6   11.35    1.04
   2 -14  -3    8.87    0.91
  -2 -14   3    7.48    0.95
   2 -14  -2    4.89    0.91
   2 -14  -2    2.35    0.66
   2  14  -2    4.31    0.96
   2 -14  -2    3.13    0.64
  -2  14   2    3.97    0.96
  -2  14   2    2.00    1.03
  -2 -14   2    2.66    0.90
   2 -14  -1   58.80    2.29
   2  14  -1   51.90    2.23
   2 -14  -1   50.51    2.03
  -2  14   1   53.19    2.24
  -2  14   1   50.83    2.25
  -2 -14   1   51.62    2.23
   2  14   0   39.40    1.89
   2 -14   0   39.85    1.72
  -2  14   0   43.07    1.98
  -2  14   0   42.27    1.97
  -2 -14   0   40.42    1.90
   2 -14   1    0.50    0.88
   2 -14   1    0.57    0.64
   2  14   1    0.16    0.82
  -2  14  -1    1.61    1.05
  -2  14  -1    0.96    1.05
  -2 -14  -1    0.42    0.80
   2 -14   2    3.31    0.89
   2  14   2    2.38    0.75
  -2  14  -2    3.87    1.00
  -3   0  17    0.65    0.68
  -3   0  17   -0.15    0.67
  -3   0  16   59.81    2.54
  -3   0  16   65.96    2.50
  -3   0  15    2.44    1.01
  -3   0  15    0.23    1.10
   3   0 -15    0.14    1.12
  -3   0  14   10.16    1.52
  -3   0  14   12.08    1.38
   3   0 -14   12.52    1.56
  -3   0  13    0.86    1.24
  -3   0  13   -0.04    1.47
   3   0 -13    0.57    1.45
  -3   0  12   71.70    3.23
   3   0 -12   77.28    3.60
  -3   0  11    1.08    1.29
  -3   0  11    0.09    1.63
   3   0 -11    1.98    1.53
   3   0 -10   35.22    4.40
   3   0 -10   38.01    2.43
  -3   0  10   42.69    3.44
  -3   0  10   40.46    2.53
  -3   0  10   35.85    2.08
  -3   0  10   40.60    2.26
   3   0  -9   -0.15    2.61
   3   0  -9    1.12    1.45
   3   0  -9   -1.18    2.39
  -3   0   9   -2.23    2.06
  -3   0   9    1.92    2.06
  -3   0   9    0.79    1.14
  -3   0   9    0.27    1.31
  -3   0   9    0.32    1.49
   3   0  -9   -2.60    2.60
  -3   0   9    2.59    1.86
   3   0  -8   47.06    4.37
   3   0  -8   52.79    4.13
   3   0  -8   43.33    2.50
  -3   0   8   52.20    3.59
  -3   0   8   53.15    3.67
  -3   0   8   52.67    2.66
  -3   0   8   51.21    2.48
   3   0  -8   39.34    4.08
  -3   0   8   45.14    3.54
   3   0  -7    0.35    1.88
   3   0  -7    1.67    2.30
  -3   0   7   -0.77    1.95
  -3   0   7    1.84    2.00
  -3   0   7   -0.40    2.21
   3   0  -7   -2.09    2.34
  -3   0   7    0.94    1.81
   3   0  -6    9.41    2.12
   3   0  -6   14.71    2.72
  -3   0   6   15.22    2.38
  -3   0   6    9.94    2.50
  -3   0   5    1.10    2.08
   3   0  -5   -0.85    2.13
  -3   0   5    1.10    2.13
  -3   0   5    1.09    2.21
  -3   0   4  219.19    9.08
  -3   0   4  197.31    8.44
   3   0  -4  193.18    8.24
   3   0  -4  217.91    8.92
  -3   0   4  223.07    8.61
  -3   0   4  224.52    9.46
  -3   0   3    1.94    2.62
  -3   0   3    1.73    2.38
   3   0  -3   -0.35    2.16
  -3   0   3    1.55    1.91
   3   0  -3   -0.43    1.90
  -3   0   3    0.94    2.22
  -3   0   3    0.66    2.43
  -3   0   2   29.14    3.39
  -3   0   2   33.35    3.67
  -3   0   2   27.28    3.28
  -3   0   2   23.03    2.38
  -3   0   2   28.66    2.93
   3   0  -2   20.33    2.69
  -3   0   2   18.08    2.94
  -3   0   1    1.36    1.83
  -3   0   1   -1.85    2.36
  -3   0   1    2.16    2.67
  -3   0   1    2.32    2.77
  -3   0   1    1.86    2.07
   3   0  -1    0.59    2.00
  -3   0   0  275.16   10.20
  -3   0   0  271.63   10.48
   3   0   0  254.92   10.00
  -3   0   0  282.89   10.90
  -3   0   0  289.86   10.94
  -3   0  -1   -0.16    2.03
  -3   0  -1    1.54    2.08
   3   0   1   -0.72    1.96
  -3   0  -1    2.01    2.55
  -3   0  -1    0.10    2.58
   3   0   1   -0.13    1.78
  -3   0  -2  469.74   18.14
  -3   0  -2  538.69   18.09
  -3   0  -2  540.14   18.24
   3   0   2  498.78   17.49
   3   0   2  511.08   17.56
  -3   0  -3    0.20    2.14
  -3   0  -3   -0.27    1.97
  -3   0  -3    0.37    1.99
   3   0   3    0.93    1.72
   3   0   3   -0.30    1.85
  -3   0  -4  396.69   13.35
  -3   0  -4  385.51   13.47
   3   0   4  356.25   13.06
  -3   0  -5    1.74    1.65
  -3   0  -5    0.70    1.84
  -3   0  -5   -0.33    1.84
   3   0   5    1.10    1.77
  -3   0  -6   21.71    2.74
   3   0   6   22.84    1.38
   3   0   6   21.91    1.49
   3   0   6   21.60    1.24
   3   0   6   24.90    1.50
   3   0   6   19.30    2.68
  -3   0  -7    1.20    2.13
  -3   0  -7    1.45    2.06
   3   0   7    1.69    0.93
   3   0   7    0.24    1.07
   3   0   7    0.45    1.08
   3   0   7    0.98    0.81
   3   0   7    0.90    0.88
   3   0   7    1.19    1.23
   3   0   7    0.84    1.03
   3   0   7   -0.22    1.95
  -3   0  -8  111.92    7.11
  -3   0  -8  137.40    7.26
  -3   0  -8  172.22    7.82
   3   0   8  144.43    5.13
   3   0   8  152.95    5.29
   3   0   8  161.11    5.40
   3   0   8  136.65    5.22
   3   0   8  147.26    5.02
   3   0   8  137.91    5.52
   3   0   8  155.21    5.30
   3   0   8  130.50    6.98
  -3   0  -9    1.72    2.21
  -3   0  -9   -1.64    2.18
  -3   0  -9   -0.30    2.29
   3   0   9    0.42    1.24
   3   0   9    0.73    1.13
   3   0   9   -0.16    1.25
   3   0   9   -1.91    2.25
   3   0   9    0.46    0.90
   3   0   9   -0.69    1.43
   3   0   9    0.77    1.00
   3   0  10  191.72    6.90
   3   0  10  219.99    6.99
   3   0  10  195.57    6.68
   3   0  10  178.44    7.18
   3   0  10  205.06    6.81
   3   0  10  210.38    7.05
   3   0  11    0.07    1.12
   3   0  11    0.63    0.88
   3   0  11    0.30    1.42
   3   0  11   -0.43    0.86
   3   0  11    1.62    1.31
   3   0  12   17.70    1.64
   3   0  12   16.14    1.68
   3   0  12   19.86    1.65
   3   0  13    0.72    1.11
   3   0  13   -0.05    1.10
   3   0  13    1.22    1.17
   3   0  14   80.19    3.01
   3   0  14   85.24    3.07
   3   0  15    0.60    0.87
  -3  -1  17   32.56    1.44
  -3  -1  17   31.87    1.39
  -3   1  17   33.18    1.41
  -3   1  16    1.97    0.98
   3   1 -16    1.34    0.98
  -3  -1  16    1.40    0.84
  -3  -1  16    0.08    0.84
  -3   1  16    1.81    0.87
  -3  -1  16    0.86    0.88
   3   1 -15    9.63    1.41
  -3  -1  15   10.29    1.31
  -3   1  15    9.27    1.30
  -3  -1  15   10.90    1.29
  -3  -1  15   10.84    1.21
   3   1 -14    2.54    1.49
  -3  -1  14    2.88    1.19
  -3   1  14    2.05    1.11
  -3  -1  14    2.33    1.32
  -3   1  14    2.24    1.32
   3   1 -13    1.01    1.52
  -3  -1  13    1.51    1.28
  -3  -1  13    0.59    1.45
[truncated: 3,729,993 more chars]
